# Supplementary material for: A bovine 3D endometrium-on-a-chip reveals the role of conceptus-derived proteins, CAPG and PDI, in conceptus–endometrial communication
Source: Biol Reprod. 2025 Apr 6;113(1):61–82. doi: 10.1093/biolre/ioaf077 (PMC12260497; doi:10.1093/biolre/ioaf077)
Supplement: Updated_supplementary_tables_ioaf077 [file updated_supplementary_tables_ioaf077.xlsx]

## Sheet: Table S1.
Supplementary table S1. Mass spectrometry proteomics data from 3D endometrium-on-a-chip conditioned medium from unconditioned samples (UC), vehicle control samples (VC), and samples treated with rbCAPG (CAPG), or rbPDI (PDI).
																								Abundances
																								128N	129C	131N	126	127N	128C	130N	131C	127C	129N	130C													log2 abundances
Protein FDR Confidence: Combined	Accession	Description	Contaminant	Marked as	Coverage [%]	# Peptides	# PSMs	# Unique Peptides	Score Sequest HT: Sequest HT	Abundance Ratio: (P4HB) / (CAPG)	Abundance Ratio: (VC) / (CAPG)	Abundance Ratio: (CAPG) / (Con Media)	Abundance Ratio: (P4HB) / (Con Media)	Abundance Ratio: (VC) / (Con Media)	Abundance Ratio: (VC) / (P4HB)	Abundances (Grouped): CAPG	Abundances (Grouped): Con Media	Abundances (Grouped): P4HB	Abundances (Grouped): VC	Abundances (Grouped) CV [%]: CAPG	Abundances (Grouped) CV [%]: Con Media	Abundances (Grouped) CV [%]: P4HB	Abundances (Grouped) CV [%]: VC	Abundance: F1: 128N, Sample, CAPG 1, CAPG	Abundance: F1: 129C, Sample, CAPG 2, CAPG	Abundance: F1: 131N, Sample, CAPG 3, CAPG	Abundance: F1: 126, Sample, Con Media 1, Con Media	Abundance: F1: 127N, Sample, Con Media 2, Con Media	Abundance: F1: 128C, Sample, P4HB 1, P4HB	Abundance: F1: 130N, Sample, P4HB 2, P4HB	Abundance: F1: 131C, Sample, P4HB 3, P4HB	Abundance: F1: 127C, Sample, VC 1, VC	Abundance: F1: 129N, Sample, VC 2, VC	Abundance: F1: 130C, Sample, VC 3, VC	Abundances Count: F1: 128N, Sample, CAPG 1, CAPG	Abundances Count: F1: 129C, Sample, CAPG 2, CAPG	Abundances Count: F1: 131N, Sample, CAPG 3, CAPG	Abundances Count: F1: 126, Sample, Con Media 1, Con Media	Abundances Count: F1: 127N, Sample, Con Media 2, Con Media	Abundances Count: F1: 128C, Sample, P4HB 1, P4HB	Abundances Count: F1: 130N, Sample, P4HB 2, P4HB	Abundances Count: F1: 131C, Sample, P4HB 3, P4HB	Abundances Count: F1: 127C, Sample, VC 1, VC	Abundances Count: F1: 129N, Sample, VC 2, VC	Abundances Count: F1: 130C, Sample, VC 3, VC	COUNT	CAPG1	CAPG2	CAPG3
High	A0A140T897	Albumin OS=Bos taurus OX=9913 GN=ALB PE=4 SV=1	FALSE	Bovine	95	143	3228	134	8989.62	1.062	1.209	2.331	2.476	2.819	1.139	158654	68049.1	168490	191836	56.96	17.22	46.28	49.93	158654	208858	52617.1	60209.4	76909.5	341841	158297	168490	399138	191836	169624	144	145	142	143	124	145	143	142	145	145	144	11	17.2755	17.6722	15.6832
High	G3X6N3	Serotransferrin OS=Bos taurus OX=9913 GN=TF PE=1 SV=2	FALSE	Bovine	93	112	1271	5	3856.11	1.043	0.985	1.078	1.124	1.062	0.945	57133	52995.7	59569.9	56270.8	59.14	22.04	46.83	59.86	57133	66337.3	15095.2	45289.6	62013	119458	53832.6	59569.9	145320	56182.4	56270.8	112	111	106	111	93	111	112	112	112	110	111	11	15.802	16.0175	13.8818
High	Q29443	Serotransferrin OS=Bos taurus OX=9913 GN=TF PE=2 SV=1	TRUE	Bovine	92	109	1292	2	4006.4	0.894	0.966	1.102	0.986	1.065	1.08	2397.8	2175.1	2144.1	2315.5	59.68	36.29	61.81	76.3	2746.8	2397.8	612	1672.9	2828.1	5701.6	2135.1	2144.1	7443.7	2115.6	2315.5	4	4	4	4	4	4	4	4	4	4	4	11	11.4235	11.2275	9.25739
High	A0AAA9SKJ1	Alpha-2-macroglobulin OS=Bos taurus OX=9913 GN=A2M PE=1 SV=1	FALSE	Bovine	69	104	324	102	934.42	1.025	0.933	1.19	1.22	1.111	0.911	16778.4	14097.5	17197.6	15662.3	55.21	13.78	46.41	37.43	16778.4	18050.2	4823.1	12785	15544.7	34001.4	15311.4	17197.6	28522.3	15662.3	15562.9	96	95	95	96	95	96	95	95	96	96	95	11	14.0343	14.1397	12.2357
High	A0A3Q1MIW0	Alpha-fetoprotein OS=Bos taurus OX=9913 GN=AFP PE=1 SV=1	TRUE	Bovine	84	69	509	67	1501.28	0.967	0.91	1.622	1.569	1.477	0.941	18237.2	11240.7	17641.4	16597.7	59.46	21.73	61.33	60.66	22749.4	18237.2	5146.7	9627.9	13123.6	45130	16509.9	17641.4	42906.3	16196	16597.7	70	71	67	71	62	71	67	69	71	70	69	11	14.4735	14.1546	12.3294
High	F1N5M2	Vitamin D-binding protein OS=Bos taurus OX=9913 GN=GC PE=4 SV=2	TRUE	Bovine	85	59	387	3	1058.64	0.888	0.89	1.231	1.093	1.096	1.003	14003.9	11371.8	12434.6	12467.8	53.38	10.09	55.51	72.39	14640.3	14003.9	4212	10587.6	12214.1	29790.6	12434.6	12239.2	38224.6	12467.8	11777.7	54	52	50	53	44	54	51	53	55	53	53	11	13.8377	13.7735	12.0403
High	Q2UVX4	Complement C3 OS=Bos taurus OX=9913 GN=C3 PE=1 SV=2	TRUE	Bovine	56	92	133	92	374.1	1.072	0.943	0.961	1.03	0.906	0.88	7536.8	7841.6	8078.4	7107.1	57.84	18.93	27.06	24.93	7536.8	7757.4	1906.3	6853.8	8971.7	12029.3	7441.9	8078.4	10170.6	6481.5	7107.1	74	73	74	74	74	74	73	73	74	73	73	11	12.8797	12.9214	10.8966
High	Q3MHN5	Vitamin D-binding protein OS=Bos taurus OX=9913 GN=GC PE=2 SV=1	TRUE	Bovine	82	57	352	2	961.73	1.372	1.326	1.071	1.47	1.42	0.966	459.6	429	630.6	609.3	77.63	10.71	37.68	51.13	459.6	733.2	78.3	397.6	462.8	997.3	482.4	630.6	1223.3	609.3	485.6	2	2	2	2	2	2	2	2	2	2	2	11	8.84423	9.51806	6.29094
High	P12763	Alpha-2-HS-glycoprotein OS=Bos taurus OX=9913 GN=AHSG PE=1 SV=2	TRUE	Bovine	72	34	899	34	2560.66	0.932	0.897	1.131	1.054	1.014	0.962	44610.6	39452.8	41584.6	40023.5	54.2	7.85	50.92	71.78	47997.7	44610.6	13294	37320.3	41707.1	92664.9	40823	41584.6	121483	40023.5	37794	34	34	33	34	31	34	34	34	34	34	34	11	15.5507	15.4451	13.6985
High	P34955	Alpha-1-antiproteinase OS=Bos taurus OX=9913 GN=SERPINA1 PE=1 SV=1	TRUE	Bovine	60	49	819	48	1973.91	1.493	1.57	0.726	1.083	1.139	1.051	27935.3	38503.6	41712.9	43857.3	62.83	8.66	26.17	26.01	27935.3	45046.5	10202.7	36213.5	40938.6	60674	37812.7	41712.9	60889.5	43857.3	37025.3	52	52	52	52	49	52	52	52	52	52	52	11	14.7698	15.4591	13.3167
High	P81187	Complement factor B OS=Bos taurus OX=9913 GN=CFB PE=1 SV=2	FALSE	Bovine	60	50	106	50	314.99	1.068	0.99	1.094	1.169	1.084	0.927	3689.2	3370.8	3940.2	3652.3	54.99	16.1	45.08	64.02	3689.2	4271.6	1136.7	3006.6	3779.1	7816.1	3673.8	3940.2	9980.3	3652.3	3583	42	42	42	42	38	42	42	42	42	42	42	11	11.8491	12.0606	10.1506
High	F1MSZ6	Antithrombin-III OS=Bos taurus OX=9913 GN=SERPINC1 PE=3 SV=3	FALSE	Bovine	64	39	121	39	363.73	1.375	1.319	0.77	1.059	1.016	0.959	4034.6	5237.7	5548.8	5320.4	62.18	10.67	13.43	8.29	4034.6	5920.9	1287	4856.3	5648.9	6662.8	5164.7	5548.8	5827.1	5320.4	4940.9	37	35	33	37	37	37	36	36	37	36	37	11	11.9782	12.5316	10.3298
High	Q2HJF0	Serotransferrin-like OS=Bos taurus GN=LOC525947 PE=2 SV=1	TRUE		75	38	79	3	235.07	1.139	1.125	0.886	1.01	0.997	0.987	98.8	111.5	112.6	111.2	58.96	18.09	45.11	53.57	98.8	112.8	25.9	98.1	126.8	209.2	92.7	112.6	247	100	111.2	2	2	2	2	2	2	2	2	2	2	2	11	6.62644	6.81762	4.69488
High	A0A3Q1MUV9	Inhibitor of carbonic anhydrase OS=Bos taurus OX=9913 GN=INHCA PE=3 SV=2	FALSE	Bovine	68	38	79	3	234.29	1.003	0.918	1.056	1.059	0.969	0.915	2259	2139.2	2265	2073.5	49.73	12.77	35.94	46.19	2302.4	2259	754.9	1954.1	2342	3971	2184.8	2265	4080.1	1841.3	2073.5	32	32	31	32	32	32	32	32	32	32	32	11	11.1689	11.1415	9.56014
High	F1MNV5	Kininogen 1 OS=Bos taurus OX=9913 GN=KNG1 PE=4 SV=2	FALSE	Bovine	72	37	123	14	342.49	1.078	0.969	1.162	1.252	1.126	0.9	5284.3	4549.5	5694.7	5122.6	64.43	9.79	48.12	61.95	5284.3	5909.9	1067.9	4244.8	4876	11020	4629.6	5694.7	13146.1	5122.6	4731.3	38	38	36	38	36	38	38	38	38	38	38	11	12.3675	12.5289	10.0606
High	Q58D62	Fetuin-B OS=Bos taurus OX=9913 GN=FETUB PE=1 SV=1	TRUE	Bovine	63	31	220	31	571.86	0.914	0.938	1.144	1.046	1.073	1.025	10936.8	9556.8	10001.1	10255.3	43.94	7.05	43.93	53.83	11402.1	10936.8	4399.1	9091.7	10045.8	19503.1	9335.2	10001.1	23057.1	10255.3	9370.4	29	29	28	29	25	29	29	29	29	29	29	11	13.477	13.4169	12.103
High	A0AAF6ZPB0	Afamin OS=Bos taurus OX=9913 GN=AFM PE=4 SV=1	TRUE	Bovine	63	46	74	46	199.2	1.153	1.04	1.105	1.274	1.149	0.902	3861	3494.7	4450.6	4015.5	61.33	25.37	45.37	43.74	3861	4780.8	1000.9	2915	4189.6	8402.9	3745.7	4450.6	7958	4015.5	3890.9	40	40	39	40	38	40	40	40	40	40	40	11	11.9148	12.223	9.96708
High	P01017	Angiotensinogen OS=Bos taurus OX=9913 GN=AGT PE=1 SV=2	FALSE	Bovine	72	25	74	25	250.88	1.699	1.59	0.604	1.026	0.96	0.936	3089.6	5114.2	5249.4	4910.9	40.77	21.37	9.47	14.2	3089.6	4022.4	1656.6	4391.9	5955.2	5249.4	5072.9	6042.3	5513.9	4138.4	4910.9	24	24	24	24	24	24	24	24	24	24	24	11	11.5932	11.9738	10.694
High	Q9TTE1	Serpin A3-1 OS=Bos taurus OX=9913 GN=SERPINA3-1 PE=1 SV=3	TRUE	Bovine	75	28	177	17	453.36	1.322	1.344	0.896	1.184	1.204	1.017	7112.9	7941.5	9399.9	9559.6	57.87	4.66	10.68	9.93	7112.9	10596.6	2728.3	7684.1	8207.5	10440.8	8427.5	9399.9	10217.7	9559.6	8379.3	27	27	26	27	27	27	27	27	27	27	27	11	12.7962	13.3713	11.4138
High	Q3T052	Inter-alpha-trypsin inhibitor heavy chain H4 OS=Bos taurus OX=9913 GN=ITIH4 PE=1 SV=1	TRUE	Bovine	42	40	67	3	179.97	1.006	0.877	1.081	1.087	0.948	0.872	3426.6	3170.7	3448	3005.2	57.06	16.37	57.76	78.55	3500.5	3426.6	889.2	2822.6	3561.7	8005.9	2975.2	3448	10058.3	2763.1	3005.2	33	33	33	33	30	33	33	33	33	33	33	11	11.7733	11.7426	9.79636
High	Q3SZV7	Hemopexin OS=Bos taurus OX=9913 GN=HPX PE=2 SV=1	TRUE	Bovine	64	32	130	32	385.9	1.007	0.939	1.138	1.147	1.069	0.932	5597	4917.1	5638.3	5254.8	51.55	14.31	38.27	31.4	5597	5755.7	1772.6	4442.5	5442.4	10021.6	5212.1	5638.3	8648.2	5254.8	5140.7	33	32	32	33	33	33	32	32	33	33	32	11	12.4504	12.4908	10.7917
High	A0A3Q1MA31	Inter-alpha-trypsin inhibitor heavy chain 4 OS=Bos taurus OX=9913 GN=ITIH4 PE=3 SV=1	FALSE	Bovine	43	39	68	2	181.51	1.077	0.941	0.84	0.905	0.791	0.874	119.6	142.3	128.8	112.6	74.15	56.81	82.51	87.37	203.5	119.6	29.3	93	217.9	463.6	119.9	128.8	443.2	106.1	112.6	2	2	2	2	2	2	2	2	2	2	2	11	7.66888	6.90207	4.87283
High	REFSEQ:XP_001252647	(Bos taurus) similar to endopin 2B [OS=Bos taurus]	TRUE		47	23	161	5	461.03	1.146	1.196	0.883	1.012	1.056	1.044	6784.4	7685.2	7776.7	8117.2	44.86	10.78	22.14	9.22	6784.4	8750.4	3218.5	7120.1	8295.1	11054.9	7776.7	7587.4	8734.2	8117.2	7258.3	20	20	20	20	20	20	20	20	20	20	20	11	12.728	13.0951	11.6522
High	P35908	Keratin, type II cytoskeletal 2 epidermal OS=Homo sapiens GN=KRT2 PE=1 SV=2	TRUE		54	32	51	23	173.57	0.842	1.194	0.93	0.784	1.111	1.417	1622.8	1744.3	1367.1	1937.2	104.58	48.92	11.37	49.27	1622.8	5325.5	404	2502.1	1215.9	1367.1	1561.2	1247.8	926.3	1937.2	2775.7	26	26	26	26	26	26	26	26	26	26	26	11	10.6643	12.3787	8.65821
High	P35527	Keratin, type I cytoskeletal 9 OS=Homo sapiens GN=KRT9 PE=1 SV=3	TRUE		57	27	47	26	178.85	0.632	0.952	1.118	0.706	1.064	1.507	2028.2	1814.6	1281.1	1931.2	78.08	72.89	3.68	33.5	2028.2	3707.3	475.2	3208.8	1026.2	1254.9	1347.4	1281.1	1269.5	1931.2	2554.8	19	19	19	19	19	19	19	19	19	19	19	11	10.986	11.8562	8.89239
High	Q5GN72	Alpha-1-acid glycoprotein OS=Bos taurus OX=9913 GN=agp PE=2 SV=2	TRUE	Bovine	59	24	324	24	889.37	1.313	1.323	0.984	1.292	1.301	1.007	13257.6	13471.9	17405.3	17533.2	64.66	14.55	32.84	38.09	13257.6	18787.2	3605.4	12150.3	14937.1	26866.2	14564.1	17405.3	29587.1	17533.2	14811.1	23	22	21	23	21	23	23	22	23	22	23	11	13.6945	14.1975	11.8159
High	P01045	Kininogen-2 OS=Bos taurus OX=9913 GN=KNG2 PE=1 SV=1	FALSE	Bovine	45	30	111	7	302.97	0.947	0.883	1.403	1.329	1.239	0.933	1378	981.9	1305	1217	61.57	13.87	52.2	38.94	1399.1	1378	296.3	889.8	1083.4	2737.2	1094.5	1305	2169.7	1217	1109.4	8	8	8	8	8	8	8	8	8	8	8	11	10.4503	10.4284	8.21091
High	P04264	Keratin, type II cytoskeletal 1 OS=Homo sapiens GN=KRT1 PE=1 SV=6	TRUE		48	34	60	28	190.48	0.783	1.082	0.974	0.763	1.055	1.382	2464.3	2528.8	1929.6	2667.2	104.7	68.57	9.32	55.99	2464.3	7639.9	483.8	4293.3	1489.5	1684	1929.6	2022.9	1254.4	2667.2	4331.6	27	27	27	27	27	27	27	27	27	27	27	11	11.267	12.8993	8.91827
High	A0A3Q1MJT2	Alpha-1-B glycoprotein OS=Bos taurus OX=9913 GN=A1BG PE=4 SV=2	TRUE	Bovine	60	23	93	23	266.26	0.925	0.969	1.21	1.119	1.172	1.048	2212.3	1828.3	2046.2	2143.4	54.32	21.5	61.09	72.48	2331.6	2212.3	647.3	1568.7	2131	5030.6	1782.3	2046.2	6392.8	2143.4	1909.6	22	22	21	22	21	22	21	21	22	22	22	11	11.1871	11.1113	9.33829
High	A0A3Q1MGB8	Protein AMBP OS=Bos taurus OX=9913 GN=AMBP PE=3 SV=2	FALSE	Bovine	51	23	51	23	161.47	1.222	1.228	1.59	1.942	1.952	1.005	2402.9	1511.7	2935.5	2951.4	64.67	15.37	40.42	43.37	2402.9	3147	579.2	1355.4	1685.9	5422.4	2740.3	2935.5	5444.1	2951.4	2521.1	21	21	21	21	20	21	21	21	21	21	21	11	11.2306	11.6198	9.17792
High	A0A3Q1LQ21	Inter-alpha-trypsin inhibitor heavy chain H3 OS=Bos taurus OX=9913 GN=ITIH3 PE=3 SV=1	FALSE	Bovine	33	32	46	32	128.13	1.361	1.069	0.867	1.179	0.927	0.786	1399.8	1614.9	1904.7	1497.1	72.86	15.57	65.77	79.73	2397.1	1399.8	372.1	1445.9	1803.7	4913.5	1574.5	1904.7	5221.4	1437.4	1497.1	26	25	24	26	24	26	26	25	26	26	26	11	11.2271	10.451	8.53955
High	A0AAA9SMJ2	Actin, cytoplasmic 1 OS=Bos taurus OX=9913 GN=ACTB PE=3 SV=1	TRUE	Bovine	57	18	90	8	343.3	1.147	1.547	0.772	0.885	1.194	1.349	3585.3	4644.3	4111.5	5547	18.19	16.79	16.45	35.61	3376	4690.6	3585.3	5232.6	4122.1	5085.3	3708.5	4111.5	5619.9	2727.4	5547	18	18	18	18	18	18	18	18	18	18	18	11	11.7211	12.1956	11.8079
High	A0AAA9S0T2	Serpin family F member 2 OS=Bos taurus OX=9913 GN=SERPINF2 PE=1 SV=1	TRUE	Bovine	39	27	78	27	201.51	1.252	1.332	0.681	0.852	0.906	1.063	3684.3	5413.3	4613	4905.6	59.24	31.47	32.41	35.49	3684.3	5155.1	1222.6	4317.1	6787.9	7374.1	4149.3	4613	8339.3	4905.6	4522.1	28	28	28	28	27	28	28	28	28	28	28	11	11.8472	12.3318	10.2557
High	A2I7N3	Serpin A3-7 OS=Bos taurus OX=9913 GN=SERPINA3-7 PE=3 SV=1	TRUE	Bovine	32	17	127	2	297.74	1.144	1.024	0.837	0.957	0.856	0.895	1366.4	1633.2	1562.7	1398.7	31.61	9.18	13.61	20.59	1366.4	1514.6	784.1	1743	1530.4	1562.7	1752.2	1331.4	959.6	1417.7	1398.7	2	2	2	2	2	2	2	2	2	2	2	11	10.4162	10.5647	9.61489
High	A2I7N0	Serpin A3-4 OS=Bos taurus OX=9913 GN=SERPINA3-4 PE=3 SV=1	TRUE	Bovine	55	19	118	1	265.74	1.072	1.051	0.927	0.993	0.974	0.981	1196.4	1291.1	1282.7	1258	53.66	40.22	57.6	40.34	1196.4	1425	396.8	963.8	1729.7	2973	1108.4	1282.7	2287.8	1258	1142.9	7	7	7	7	7	7	7	7	7	7	7	11	10.2245	10.4767	8.63227
High	P05307	Protein disulfide-isomerase OS=Bos taurus OX=9913 GN=P4HB PE=1 SV=1	FALSE	Bovine	57	28	43	28	118.15	45.586	2.274	1.352	61.628	3.074	0.05	269.3	199.2	12277.2	612.3	63.64	17.36	19.26	44.83	269.3	375.9	74.7	176.1	225.4	14256.6	9628.8	12277.2	983.4	395.1	612.3	15	23	14	21	22	24	24	24	24	24	24	11	8.07307	8.55421	6.22304
High	F1MJK3	Pregnancy zone protein OS=Bos taurus OX=9913 GN=LOC506828 PE=3 SV=4	FALSE	Bovine	22	30	35	28	98.31	1.054	0.969	0.873	0.919	0.846	0.92	1900	2177.2	2001.9	1841.6	55.42	18.3	29.88	23.37	1927.9	1900	522.3	1911.6	2479.9	3243.3	1989.1	2001.9	2531.3	1637.9	1841.6	21	21	21	21	21	21	21	21	21	21	21	11	10.9128	10.8918	9.02873
High	P08169	Cation-independent mannose-6-phosphate receptor OS=Bos taurus OX=9913 GN=IGF2R PE=1 SV=2	FALSE	Bovine	15	34	35	34	111.83	0.866	0.893	1.054	0.912	0.941	1.032	1257.6	1193.6	1088.5	1123	56.14	6.03	62.98	59.72	1518.4	1257.6	387.8	1143.7	1245.7	2872.1	1028.8	1088.5	2815.6	1123	1061.6	23	23	23	23	23	23	23	23	23	23	23	11	10.5683	10.2965	8.59917
High	P15497	Apolipoprotein A-I OS=Bos taurus OX=9913 GN=APOA1 PE=1 SV=3	TRUE	Bovine	62	24	41	24	124.53	1	1.017	0.818	0.818	0.832	1.017	1517.9	1854.9	1518	1543.6	87.02	22.39	81.66	81.32	3666.5	1517.9	455.4	1581.1	2176.1	5578.8	1517	1518	5392.5	1408.7	1543.6	24	24	23	23	23	24	23	23	24	24	24	11	11.8402	10.5679	8.83099
High	Q9TTJ5	Regucalcin OS=Bos taurus OX=9913 GN=RGN PE=2 SV=1	FALSE	Bovine	60	20	29	20	88.39	2.202	2.45	0.21	0.463	0.515	1.113	813.2	3869.4	1790.3	1992.5	82.01	27.14	62.42	52.14	469.7	2322.5	813.2	3186.2	4699.2	1019.7	1790.3	3626.4	1046.7	1992.5	3214.4	18	18	18	18	18	18	18	18	18	18	18	11	8.8756	11.1815	9.66747
High	Q9TT36	Thyroxine-binding globulin OS=Bos taurus OX=9913 GN=SERPINA7 PE=2 SV=1	TRUE	Bovine	45	19	45	19	144.4	1.26	1.225	0.968	1.219	1.185	0.972	2704.3	2793.8	3406.3	3311.8	69.3	19.66	33.52	21.03	2704.3	3673.1	547.9	2428.9	3213.5	5222.9	2768.3	3406.3	4298.3	3311.8	2863.4	18	18	18	18	17	18	18	18	18	18	18	11	11.401	11.8428	9.09777
High	P13645	Keratin, type I cytoskeletal 10 OS=Homo sapiens GN=KRT10 PE=1 SV=6	TRUE		36	24	34	19	112.18	0.729	1.056	0.976	0.712	1.03	1.448	1392.7	1426.8	1015.3	1470	100.42	59.1	3.9	60.1	1392.7	4425.6	421.6	2226.8	914.2	979.6	1058.8	1015.3	595.2	1470	2373.7	20	20	20	20	20	20	20	20	20	20	20	11	10.4437	12.1117	8.71973
High	P02081	Hemoglobin fetal subunit beta OS=Bos taurus OX=9913 PE=1 SV=1	FALSE	Bovine	94	18	76	13	238.74	1.782	1.515	0.223	0.397	0.337	0.85	1527.3	6864.1	2721.7	2313.8	49.28	21.68	23.47	37.76	1527.3	1833.5	588.4	5881.2	8011.2	2949	1837.4	2721.7	3590.5	1713.1	2313.8	18	18	18	18	18	18	18	18	18	18	18	11	10.5768	10.8404	9.20065
High	A0A452DJA9	Serpin domain-containing protein OS=Bos taurus OX=9913 PE=1 SV=2	FALSE	Bovine	34	14	106	1	228.48	2.077	2.123	0.553	1.149	1.174	1.022	88.6	160.2	184	188.1	95.2	11.44	15.81	25.38	88.6	252.9	26.8	147.7	173.7	184	180.4	237.1	117.8	193.7	188.1	1	1	1	1	1	1	1	1	1	1	1	11	6.46923	7.98242	4.74416
High	Q58CQ9	Pantetheinase OS=Bos taurus OX=9913 GN=VNN1 PE=1 SV=1	FALSE	Bovine	34	16	31	16	101.32	0.882	0.883	1.134	1.001	1.001	1	1786.4	1575.5	1576.5	1576.7	54.19	18.97	59.28	44.51	2243.9	1786.4	616.4	1376.6	1803.1	3957	1514.5	1576.5	3068.2	1576.7	1440.9	15	15	14	15	15	15	15	15	15	15	15	11	11.1318	10.8028	9.26772
High	A6QPQ2	Serpin A3-8 OS=Bos taurus OX=9913 GN=SERPINA3-8 PE=2 SV=1	FALSE	Bovine	47	20	78	15	219.25	1.632	1.453	0.712	1.162	1.035	0.89	711	998.2	1160.2	1033.1	68.91	16.14	15.47	5.4	711	1270.3	247.8	890.1	1119.5	1312.4	959.5	1160.2	1033.1	1075.6	965.8	11	11	11	11	11	11	11	11	11	11	11	11	9.47371	10.311	7.95303
High	E1B726	Plasminogen OS=Bos taurus OX=9913 GN=PLG PE=4 SV=3	FALSE	Bovine	36	28	37	2	99.86	2.296	1.581	2.107	4.836	3.331	0.689	806.2	382.6	1850.7	1274.5	70.5	21.7	5.09	22.04	806.2	1966.9	507.5	327.8	446.7	1921.8	1850.7	1736.6	1702.1	1274.5	1121.2	20	20	19	19	19	20	20	20	20	20	20	11	9.65499	10.9417	8.98726
High	P00735	Prothrombin OS=Bos taurus OX=9913 GN=F2 PE=1 SV=2	TRUE	Bovine	32	19	50	1	174.53	1.117	1.159	1.651	1.844	1.915	1.038	75.9	45.9	84.7	88	71.87	19.28	37.49	33.69	75.9	112.9	15.8	40.1	52.7	150.3	79.8	84.7	129.7	88	66.9	1	1	1	1	1	1	1	1	1	1	1	11	6.24603	6.8189	3.98185
High	F6QND5	Fibrinogen alpha chain OS=Bos taurus OX=9913 GN=FGA PE=4 SV=1	FALSE	Bovine	27	21	35	21	114.15	0.924	0.882	1.125	1.04	0.993	0.954	1379.7	1226	1275.3	1217	59.75	6.86	70.19	73.72	2136.8	1379.7	527	1167.9	1287	3799.3	1221.4	1275.3	3891	1217	1197.6	20	20	19	20	19	20	20	20	20	20	20	11	11.0612	10.4301	9.04166
High	A0A452DI66	Prothrombin OS=Bos taurus OX=9913 GN=F2 PE=4 SV=2	FALSE	Bovine	31	19	45	1	160.24	0.913	0.883	1.712	1.564	1.513	0.967	1636.3	955.5	1494.4	1445.6	46.75	32.91	74.81	76.61	1778.5	1636.3	624.1	753.9	1211.2	4502.7	1257.8	1494.4	4726.9	1353.2	1445.6	16	16	15	16	16	16	16	16	16	16	16	11	10.7964	10.6762	9.28563
High	A2I7N2	Serpin A3-6 OS=Bos taurus OX=9913 GN=SERPINA3-6 PE=3 SV=1	FALSE	Bovine	45	15	78	1	211.11	1.863	0.977	0.694	1.293	0.678	0.524	82.4	118.8	153.6	80.5	39.72	4.13	41.46	42.76	146.4	72.9	82.4	122.4	115.4	153.6	154.3	64.8	132.6	57.3	80.5	1	1	1	1	1	1	1	1	1	1	1	11	7.19377	6.18785	6.36457
High	A2I7N1	Serpin A3-5 OS=Bos taurus OX=9913 GN=SERPINA3-5 PE=3 SV=1	TRUE	Bovine	48	16	90	2	240.05	1.219	1.116	0.793	0.967	0.885	0.916	171.7	216.5	209.3	191.7	32.2	3.9	11.64	15.36	171.7	231.5	119.4	222.6	210.6	209.3	246.1	197.5	150.9	204.6	191.7	2	2	2	2	2	2	2	2	2	2	2	11	7.42375	7.85487	6.89966
High	A0AAA9S270	Lumican OS=Bos taurus OX=9913 GN=LUM PE=1 SV=1	TRUE	Bovine	49	15	28	15	100.54	1.298	1.091	1.114	1.445	1.215	0.841	1810.3	1625.5	2349	1975.7	61	15.55	34.1	15.97	1810.3	2099	442.6	1455.5	1815.3	3440.9	1750.4	2349	2504.4	1975.7	1874.3	15	14	14	14	15	15	14	14	15	14	14	11	10.822	11.0355	8.78986
High	Q3SX14	Gelsolin OS=Bos taurus OX=9913 GN=GSN PE=2 SV=1	TRUE	Bovine	31	22	30	22	98.48	1.112	0.974	1.137	1.265	1.107	0.876	1107.9	974.2	1231.9	1078.8	50.73	21.16	45.18	56.69	1107.9	1126.6	358.1	837.8	1132.7	2348	1061.1	1231.9	2518.5	1078.8	972.5	18	18	18	18	17	18	18	18	18	18	18	11	10.1136	10.1378	8.48422
High	E1BI98	Collagen type VI alpha 1 chain OS=Bos taurus OX=9913 GN=COL6A1 PE=1 SV=1	FALSE	Bovine	22	19	23	19	74.85	1.307	1.101	0.934	1.22	1.028	0.842	815.2	872.9	1065.3	897.2	54.64	13.94	20.78	19.47	815.2	1008.3	272.2	790.7	963.7	1376	920.3	1065.3	1225.6	897.2	879.6	14	14	14	14	14	14	14	14	14	14	14	11	9.67101	9.97771	8.08852
High	ENSEMBL:ENSBTAP00000031900	(Bos taurus) 121 kDa protein [OS=Bos taurus]	TRUE		22	18	19	1	57.94	1.057	1.024	0.884	0.935	0.905	0.968	716.4	810.5	757.4	733.5	62.92	8.74	67.65	63.42	1375.2	716.4	361.3	761.9	862.3	2191.6	757.4	742.2	1904.6	662.1	733.5	14	14	14	14	14	14	14	14	14	14	14	11	10.4254	9.48462	8.49705
High	F1N076	ferroxidase OS=Bos taurus OX=9913 GN=CP PE=1 SV=4	FALSE	Bovine	22	18	19	1	57.15	1.665	1.64	0.618	1.028	1.013	0.985	16	26	26.7	26.3	83.73	30.4	92.26	95.7	53.1	16	12	20.9	32.3	112.3	26.7	24.1	118.2	24	26.3	1	1	1	1	1	1	1	1	1	1	1	11	5.73064	4	3.58496
High	F1N3Q7	Apolipoprotein A-IV OS=Bos taurus OX=9913 GN=APOA4 PE=3 SV=3	FALSE	Bovine	45	22	26	22	72.79	1.015	1.001	0.832	0.844	0.833	0.987	1297.5	1560.3	1316.5	1299.2	56.27	20.4	72.13	55.37	1683	1297.5	432.7	1349.3	1804.3	3834.8	1130.6	1316.5	3043.2	1227.9	1299.2	20	20	20	20	20	20	20	20	20	20	20	11	10.7168	10.3415	8.75722
High	O46375	Transthyretin OS=Bos taurus OX=9913 GN=TTR PE=1 SV=1	FALSE	Bovine	67	12	58	12	149.87	1.358	1.355	0.821	1.115	1.112	0.998	3108.3	3785.4	4220	4210.2	52.9	13.95	5.77	4.23	3108.3	4433.8	1320.1	4179.1	3428.7	4151.5	4220	4614.3	4495.5	4210.2	4159.3	11	11	10	11	11	11	11	11	11	11	11	11	11.6019	12.1143	10.3664
High	G1K122	Retinol-binding protein OS=Bos taurus OX=9913 GN=RBP4 PE=3 SV=1	FALSE	Bovine	59	12	26	12	98.22	0.848	0.814	2.261	1.918	1.84	0.959	760.3	336.2	645.1	618.7	44.53	12.08	86.29	112.33	826.5	760.3	309.3	308.6	366.3	2509	616.4	645.1	3981.1	599.7	618.7	11	11	11	11	9	11	11	11	11	11	11	11	9.69087	9.57042	8.27286
High	A0A3Q1M6A2	CD109 molecule OS=Bos taurus OX=9913 GN=CD109 PE=3 SV=2	FALSE	Bovine	16	20	21	20	62.23	1.344	1.295	1.27	1.707	1.646	0.964	916.4	721.4	1231.3	1187.2	37.99	12.69	17.43	10.48	916.4	1310.1	596.3	659.3	789.3	1388.6	974.9	1231.3	1234.9	1187.2	1007.8	14	14	14	14	14	14	14	14	14	14	14	11	9.83983	10.3555	9.21989
High	P07224	Vitamin K-dependent protein S OS=Bos taurus OX=9913 GN=PROS1 PE=1 SV=1	TRUE	Bovine	31	18	27	18	79.67	1.267	0.941	1.19	1.507	1.12	0.743	1499.3	1260	1899.4	1411.6	60.23	4.59	34.48	37.68	1505.9	1499.3	339.5	1219.7	1301.5	2805	1418.9	1899.4	2572.6	1411.6	1393.8	17	17	16	17	17	17	17	17	17	17	17	11	10.5564	10.5501	8.40727
High	Q5E9B5	Actin, gamma-enteric smooth muscle OS=Bos taurus OX=9913 GN=ACTG2 PE=2 SV=1	FALSE	Bovine	35	12	67	2	225	1.548	2.298	0.687	1.064	1.579	1.485	133.3	193.9	206.3	306.2	46.83	4.75	14.25	46.86	133.3	246.5	103.5	187.5	200.5	198.7	206.3	256.5	380.1	131.4	306.2	1	1	1	1	1	1	1	1	1	1	1	11	7.05853	7.94544	6.69349
High	P02768	Serum albumin OS=Homo sapiens GN=ALB PE=1 SV=2	TRUE		27	19	231	10	629.96	0.813	0.811	2.092	1.7	1.697	0.998	278.3	133.1	226.2	225.8	35.84	5.22	70.36	64.14	281.3	278.3	135.9	128.2	138.1	619	226.2	181.4	617.9	225.8	221.3	6	6	6	6	5	6	6	6	6	6	6	11	8.13597	8.1205	7.0864
High	A5D7D1	Alpha-actinin-4 OS=Bos taurus OX=9913 GN=ACTN4 PE=2 SV=1	FALSE	Bovine	22	17	17	17	61.48	3.45	2.365	1.699	5.863	4.019	0.686	357.1	210.1	1232.1	844.7	75.81	17.99	34.97	41.6	349.4	1178.1	357.1	184.9	238.8	786.7	1639.3	1232.1	844.7	704.3	1495.6	13	13	13	13	13	13	13	13	13	13	13	11	8.44874	10.2022	8.48018
High	D1Z308	Periostin OS=Bos taurus OX=9913 GN=POSTN PE=1 SV=2	FALSE	Bovine	23	16	17	2	58.28	1.318	1.107	0.836	1.101	0.925	0.84	416.8	498.8	549.2	461.2	74.75	16.73	80.27	76.92	939.5	416.8	188.6	442.9	561.7	1784.1	447.5	549.2	1520.4	434.3	461.2	13	13	13	13	13	13	12	13	13	13	13	11	9.87575	8.70321	7.55919
High	P13696	Phosphatidylethanolamine-binding protein 1 OS=Bos taurus OX=9913 GN=PEBP1 PE=1 SV=2	FALSE	Bovine	75	12	13	12	43.69	2.777	3.002	0.317	0.879	0.95	1.081	252	795.8	699.7	756.3	96.46	28.04	39.48	28.87	252	1013.7	175.6	650.9	972.9	524.7	699.7	1126.2	496.4	756.3	907.3	10	10	10	10	10	10	10	10	10	10	10	11	7.97728	9.98542	7.45615
High	ENSEMBL:ENSBTAP00000024466	(Bos taurus) 44 kDa protein [OS=Bos taurus]	TRUE		39	12	30	12	106.88	0.956	0.896	1.34	1.281	1.2	0.937	2073.6	1547.8	1983.2	1857.3	57.38	5.72	49.05	53	2073.6	2168.7	539.3	1611.7	1486.3	4005.3	1700.5	1983.2	4151.1	1857.3	1720.7	10	10	10	10	10	10	10	10	10	10	10	11	11.0179	11.0826	9.07494
High	P80425	Fatty acid-binding protein, liver OS=Bos taurus OX=9913 GN=FABP1 PE=1 SV=1	FALSE	Bovine	72	9	40	9	150.86	2.154	3.158	0.324	0.697	1.022	1.466	714.1	2206.2	1538.4	2255.3	89.21	14.99	23.95	25.29	714.1	2754.3	603.9	1983.5	2454	1039	1538.4	1690.3	1464.9	2444.8	2255.3	10	10	10	10	10	10	10	10	10	10	10	11	9.47998	11.4275	9.23817
High	Q29437	Primary amine oxidase, liver isozyme OS=Bos taurus OX=9913 PE=1 SV=1	FALSE	Bovine	24	13	13	3	50.72	0.881	0.865	1.204	1.061	1.042	0.983	516.8	429.2	455.2	447.2	59.49	22.5	55.56	56.09	590.6	516.8	132.6	365.6	503.9	1095.5	451.4	455.2	1086.6	447.2	444.7	9	9	9	9	9	9	9	9	9	9	9	11	9.20604	9.01346	7.05094
High	Q3MHH8	Alpha-amylase OS=Bos taurus GN=AMY2A PE=2 SV=1	TRUE		35	15	17	15	54.74	0.992	1.012	1.293	1.283	1.308	1.02	1000.5	773.8	992.8	1012.2	47.8	7.74	26.44	6.09	1000.5	1115.1	377.1	732.5	817.4	1486.7	940.5	992.8	1076.4	1012.2	953	14	14	14	14	14	14	14	14	14	14	14	11	9.96651	10.123	8.5588
High	Q0VCM5	Inter-alpha-trypsin inhibitor heavy chain H1 OS=Bos taurus OX=9913 GN=ITIH1 PE=1 SV=1	TRUE	Bovine	21	16	18	16	61.19	1.245	1.032	0.931	1.159	0.96	0.829	819	880	1019.8	844.9	60.22	11.07	37.11	34.52	856.4	819	190	813.6	951.8	1743.5	906.8	1019.8	1429.8	794.5	844.9	12	12	12	12	12	12	12	12	12	12	12	11	9.74214	9.67772	7.56986
High	P04259	Keratin, type II cytoskeletal 6B OS=Homo sapiens GN=KRT6B PE=1 SV=5	TRUE		30	17	24	1	73.69	0.965	0.889	1.4	1.351	1.245	0.921	80.2	57.2	77.3	71.3	54.57	76.36	90.94	15.17	125.3	80.2	37.1	104.7	31.3	77.3	314.5	68.5	55.5	71.3	74.6	1	1	1	1	1	1	1	1	1	1	1	11	6.96924	6.32553	5.21335
High	P02192	Myoglobin OS=Bos taurus OX=9913 GN=MB PE=1 SV=3	FALSE	Bovine	85	14	25	14	65.69	1.312	1.264	0.42	0.551	0.53	0.963	1471.6	3507.2	1931.2	1859.5	47.21	4.23	30.2	30.73	763.8	2140.9	1471.6	3403.9	3613.7	1319.9	1931.2	2471.4	1119.3	1859.5	2130.3	13	13	13	13	13	13	13	13	13	13	13	11	9.57705	11.064	10.5232
High	P02538	Keratin, type II cytoskeletal 6A OS=Homo sapiens GN=KRT6A PE=1 SV=3	TRUE		28	17	23	1	71.72	1.376	0.783	1.232	1.695	0.965	0.569	94.2	76.4	129.6	73.8	99.56	101.17	104.84	27.98	263.2	94.2	19.2	187.7	31.1	129.6	519.4	59.8	109.5	65.9	73.8	5	5	5	5	5	5	5	5	5	5	5	11	8.04002	6.55766	4.26303
High	A0A3Q1M616	Vitamin K-dependent protein C OS=Bos taurus OX=9913 GN=PROC PE=4 SV=2	FALSE	Bovine	35	13	15	13	51.32	1.258	0.982	1.056	1.328	1.036	0.78	617.1	584.6	776.4	605.8	70.64	34.61	81.34	102.23	924.4	617.1	139.1	455.4	750.5	2539.4	618	776.4	3202.8	598	605.8	12	12	12	12	11	12	12	12	12	12	12	11	9.85237	9.26936	7.11998
High	P02533	Keratin, type I cytoskeletal 14 OS=Homo sapiens GN=KRT14 PE=1 SV=4	TRUE		35	18	21	6	63.55	0.525	0.605	1.479	0.776	0.895	1.153	741.1	501.2	388.9	448.3	68.36	79.69	78.4	50.92	741.1	815.1	119.8	948.6	264.8	359.9	1302.5	388.9	190.4	448.3	611.2	8	8	8	8	8	8	8	8	8	8	8	11	9.53352	9.67083	6.90448
High	G3MZL1	Cadherin-5 OS=Bos taurus OX=9913 GN=CDH5 PE=4 SV=2	FALSE	Bovine	26	17	19	17	59.67	0.988	0.849	1.124	1.11	0.954	0.859	1150.5	1023.9	1136.7	977	62.63	11.38	51.93	70.37	1150.5	1166.1	235.6	944.6	1110	2292.4	892.1	1136.7	2979.8	975.1	977	16	16	15	16	15	16	16	16	16	16	16	11	10.168	10.1875	7.8802
High	F1MVI0	Contactin-1 OS=Bos taurus OX=9913 GN=CNTN1 PE=3 SV=1	FALSE	Bovine	19	15	18	15	54.05	0.956	0.896	1.012	0.967	0.907	0.938	448	442.7	428.2	401.4	56.29	5.06	67.07	64.88	642.1	448	171.2	427.1	458.8	1177.9	386.3	428.2	1088.9	401.4	377.6	12	12	12	12	12	12	12	12	12	12	12	11	9.32665	8.80735	7.41954
High	G5E513	Ig-like domain-containing protein OS=Bos taurus OX=9913 PE=1 SV=3	FALSE	Bovine	36	11	12	11	46.54	0.98	1.018	1.25	1.225	1.272	1.038	337.4	269.8	330.6	343.3	71.92	20.64	82.05	94.91	603.9	337.4	103.4	232.9	312.5	1166.4	300.2	330.6	1441.3	343.3	279.7	10	10	10	10	10	10	10	10	10	10	10	11	9.23817	8.39832	6.69209
High	F1MH27	Chitinase acidic OS=Bos taurus OX=9913 GN=CHIA PE=3 SV=3	FALSE	Bovine	33	12	17	1	58.55	1.105	1.021	1.539	1.701	1.57	0.923	24.8	16.1	27.4	25.3	65.29	19.23	21.34	3.74	27.5	24.8	4.8	18.5	14.1	29.7	27.4	19.3	26.5	24.6	25.3	1	1	1	1	1	1	1	1	1	1	1	11	4.78136	4.63227	2.26303
High	P48616	Vimentin OS=Bos taurus OX=9913 GN=VIM PE=1 SV=3	FALSE	Bovine	31	15	24	14	62.7	1.443	1.409	1.442	2.081	2.032	0.976	1063.4	737.3	1534.3	1497.8	41.77	0.92	26.2	43.83	1063.4	1758.7	783.7	732.5	742.1	1534.3	940.8	1569.1	1497.8	886.3	2233.7	11	11	11	11	11	11	11	11	11	11	11	11	10.0545	10.7803	9.61416
High	Q5E956	Triosephosphate isomerase OS=Bos taurus OX=9913 GN=TPI1 PE=2 SV=3	FALSE	Bovine	63	12	13	12	45.01	1.999	1.893	0.401	0.801	0.758	0.947	350.1	874.3	699.9	662.6	86.29	19.85	13.24	16.76	350.1	978.6	160.3	759	1007	699.9	699.8	873.6	661	662.6	874.5	11	11	11	11	11	11	11	11	11	11	11	11	8.45162	9.93458	7.32463
High	Q95M17	Acidic mammalian chitinase OS=Bos taurus OX=9913 GN=CHIA PE=1 SV=1	TRUE	Bovine	34	14	20	3	62.3	1.001	0.989	1.245	1.247	1.232	0.988	1227.8	985.8	1229.1	1214.5	61.15	13.58	46.07	20.05	1227.8	1315.3	278.3	895.3	1085.5	2379.9	1062.6	1229.1	1572.6	1214.5	1072	14	14	14	14	14	14	14	14	14	14	14	11	10.2619	10.3612	8.1205
High	A7E3W2	Galectin-3-binding protein OS=Bos taurus OX=9913 GN=LGALS3BP PE=1 SV=1	FALSE	Bovine	27	13	14	13	48.88	0.971	0.988	1.38	1.34	1.363	1.017	563.5	408.2	547.1	556.5	62.98	8.82	64.65	52.88	886.3	563.5	195.9	383.5	434.5	1469.9	508.6	547.1	1202.1	556.5	484	10	10	10	10	10	10	10	10	10	10	10	11	9.79165	9.13827	7.61397
High	P01966	Hemoglobin subunit alpha OS=Bos taurus OX=9913 GN=HBA PE=1 SV=2	TRUE	Bovine	92	10	42	10	102.98	1.745	1.758	0.186	0.325	0.327	1.007	1012.3	5433.7	1766.9	1779.3	19.11	11.87	20.94	30.29	1012.3	1289.5	892.8	4995.2	5910.8	1766.9	1351.1	2073.1	1970.1	1051.7	1779.3	11	11	11	11	11	11	11	11	11	11	11	11	9.98342	10.3326	9.80219
High	Q0VCA8	3-hydroxyanthranilate 3,4-dioxygenase OS=Bos taurus OX=9913 GN=HAAO PE=1 SV=1	FALSE	Bovine	53	12	13	12	44.16	2.397	2.258	0.445	1.067	1.005	0.942	324.9	729.7	778.9	733.6	81.53	32.36	7.25	8.97	324.9	941.4	197.6	578.1	921.2	778.9	744.5	856.8	665.8	797.2	733.6	10	10	10	10	10	10	10	10	10	10	10	11	8.34385	9.87866	7.62644
High	A0AAF7A8X1	Capping actin protein, gelsolin like OS=Bos taurus OX=9913 GN=CAPG PE=1 SV=1	FALSE	Bovine	37	11	12	11	44.03	0.158	0.167	6.941	1.094	1.158	1.059	1545.5	222.7	243.6	257.9	57.48	38.03	20.48	16.72	1545.5	3602.1	1355	293.3	169	243.6	304.2	202.4	291.4	207.6	257.9	10	10	10	6	10	10	10	8	10	5	8	11	10.5939	11.8146	10.4041
High	A0AAA9ST43	Calcium voltage-gated channel auxiliary subunit alpha2delta 1 OS=Bos taurus OX=9913 GN=CACNA2D1 PE=3 SV=1	FALSE	Bovine	15	14	14	14	45.59	0.935	0.91	1.287	1.203	1.171	0.973	411.9	320	384.9	374.7	48.32	8.74	45	37.58	412.5	411.9	142.5	300.8	340.5	711.4	314.7	384.9	670.1	374.7	357.6	10	10	10	10	10	10	10	10	10	10	10	11	8.68825	8.68615	7.15482
High	A0AAA9TCS0	phosphopyruvate hydratase OS=Bos taurus OX=9913 GN=ENO1 PE=3 SV=1	FALSE	Bovine	33	15	21	15	60.45	1.927	1.617	0.519	1	0.838	0.839	519.7	1002	1001.7	840.1	72.64	17.16	9.35	4.51	519.7	1386.7	366.1	887	1132	886.5	1001.7	1068.6	840.1	831.2	902.2	11	11	11	11	11	11	11	11	11	11	11	11	9.02154	10.4374	8.51609
High	P05786	Keratin, type II cytoskeletal 8 OS=Bos taurus OX=9913 GN=KRT8 PE=2 SV=3	FALSE	Bovine	33	15	22	9	65.66	2.264	2.247	3.59	8.127	8.064	0.992	171.9	47.9	389.1	386.1	91.21	76.28	41.02	29.41	171.9	707.2	154.5	87.5	26.2	202.4	389.1	496.2	336.1	386.1	577.5	7	7	7	4	5	7	7	7	7	7	7	11	7.42543	9.46597	7.27146
High	P02070	Hemoglobin subunit beta OS=Bos taurus OX=9913 GN=HBB PE=1 SV=1	TRUE	Bovine	80	11	32	7	106.69	1.883	1.808	0.216	0.407	0.391	0.961	269.7	1248.5	507.7	487.7	52.01	14.08	38.67	29.38	269.7	419	133.9	1129.8	1379.6	507.7	439.6	876.6	487.7	395.9	697.9	6	6	6	6	6	6	6	6	6	6	6	11	8.07521	8.71081	7.06501
High	F1MVK1	Uncharacterized protein OS=Bos taurus OX=9913 PE=4 SV=3	TRUE	Bovine	11	13	14	4	42.91	1.085	0.923	0.939	1.019	0.867	0.85	470.2	500.6	510.2	433.9	75.16	14.23	79.63	85.18	902.5	470.2	144.7	452.5	553.8	1731.9	465.2	510.2	1685.7	433.9	429.9	12	12	12	12	12	12	12	12	12	12	12	11	9.81778	8.87713	7.17692
High	A0A452DHZ5	Nucleobindin-1 OS=Bos taurus OX=9913 GN=NUCB1 PE=1 SV=1	FALSE	Bovine	34	12	12	12	41.03	1.461	1.334	1.167	1.705	1.557	0.913	565.9	484.7	826.7	754.9	69.02	9.76	29.46	29.02	565.9	810.3	127.5	452.4	519.4	1086.7	594.5	826.7	1073.9	754.9	612.8	8	8	8	8	8	8	8	8	8	8	8	11	9.1444	9.66231	6.99435
High	P17697	Clusterin OS=Bos taurus OX=9913 GN=CLU PE=1 SV=1	TRUE	Bovine	26	12	13	12	41.72	1.291	0.959	1.028	1.328	0.986	0.742	557.4	542	719.7	534.3	66.54	7.62	51.06	53.64	557.4	557.8	93.3	513.5	572	1330.8	493.7	719.7	1168.3	534.3	465	8	8	8	8	8	8	8	8	8	8	8	11	9.12257	9.1236	6.54381
High	A0AAA9SRZ8	Sex hormone-binding globulin OS=Bos taurus OX=9913 GN=SHBG PE=4 SV=1	FALSE	Bovine	35	10	10	10	42.1	1.073	0.986	1.04	1.116	1.025	0.919	389.9	374.9	418.3	384.4	63.9	21.82	74.75	54.69	637.2	389.9	140	320.9	438	1293.5	371.9	418.3	908.2	377.4	384.4	8	8	8	8	8	8	8	8	8	8	8	11	9.3156	8.60696	7.12928
High	P42916	Collectin-43 OS=Bos taurus OX=9913 GN=CL43 PE=1 SV=2	FALSE	Bovine	39	11	13	11	44.2	0.897	0.862	1.208	1.084	1.042	0.961	642.3	531.5	576	553.6	63.86	11.74	70.23	70.26	811	642.3	152.8	489	577.6	1646.7	507.1	576	1614.7	553.6	506.8	9	9	9	9	9	9	9	9	9	9	9	11	9.66356	9.3271	7.2555
High	Q5DPW9	Cystatin E/M OS=Bos taurus OX=9913 GN=CST6 PE=3 SV=1	FALSE	Bovine	60	8	10	8	36.85	1.243	1.069	1.116	1.387	1.193	0.86	706.8	633.6	878.6	755.7	55.87	16.11	23.41	31.54	706.8	968.4	257	565.1	710.4	1258.6	837.7	878.6	1253.9	755.7	747.9	8	8	8	8	8	8	8	8	8	8	8	11	9.46516	9.91946	8.00562
High	Q29S21	Keratin, type II cytoskeletal 7 OS=Bos taurus OX=9913 GN=KRT7 PE=2 SV=1	FALSE	Bovine	29	14	21	9	64.67	1.502	1.929	5.23	7.857	10.087	1.284	255.4	48.8	383.6	492.5	64.65	1.55	17.95	33.15	255.4	689.4	239.6	49.4	48.3	324.5	383.6	464.2	606.4	300.5	492.5	6	6	6	4	5	6	6	6	6	6	6	11	7.99661	9.4292	7.90448
High	P08779	Keratin, type I cytoskeletal 16 OS=Homo sapiens GN=KRT16 PE=1 SV=4	TRUE		30	14	15	5	47.24	1.633	0.925	0.986	1.61	0.912	0.566	148.6	150.8	242.7	137.5	73.59	86.78	81.92	41.72	343.7	148.6	74.5	308.1	73.8	242.7	600	100.2	220.7	96.6	137.5	4	4	4	4	4	4	4	4	4	3	4	11	8.42501	7.21529	6.21917
High	P56965	N(G),N(G)-dimethylarginine dimethylaminohydrolase 1 OS=Bos taurus OX=9913 GN=DDAH1 PE=1 SV=3	FALSE	Bovine	52	11	12	10	40.68	4.667	4.388	0.335	1.563	1.469	0.94	148.9	444.6	694.8	653.3	116.34	0.55	53.83	44.78	135.8	1015.7	148.9	446.3	442.9	233.8	694.8	843.8	267.5	722.9	653.3	8	8	8	8	8	8	8	8	8	8	8	11	7.08534	9.98826	7.2182
High	A0AAA9SV57	Collagen type VI alpha 3 chain OS=Bos taurus OX=9913 GN=COL6A3 PE=1 SV=1	FALSE	Bovine	6	13	13	13	41.37	1.423	1.349	0.9	1.281	1.214	0.948	684.9	760.9	974.6	923.9	61.96	16.76	26.01	25.91	684.9	1014	223.5	675.5	857.1	1290.1	768	974.6	1312.3	923.9	810.6	11	11	11	11	11	11	11	11	11	11	11	11	9.41975	9.98584	7.80413
High	A0A3Q1N541	SPARC OS=Bos taurus OX=9913 GN=SPARC PE=3 SV=2	FALSE	Bovine	35	12	16	12	45.16	1.519	1.496	1.12	1.702	1.675	0.985	721.5	644.3	1096.3	1079.4	50	1.36	16.33	13.59	721.5	1231.1	443.6	650.5	638.1	1005.7	1096.3	1368.6	928.4	1221	1079.4	12	12	12	12	12	12	12	12	12	12	12	11	9.49486	10.2657	8.79312
High	A0AAA9SW64	von Willebrand factor OS=Bos taurus OX=9913 GN=VWF PE=4 SV=1	FALSE	Bovine	5	12	14	12	46.98	1.089	0.936	1.052	1.145	0.984	0.859	394.4	374.9	429.5	369	47.37	7.49	42.88	46.8	552.6	394.4	193.3	355.6	395.4	836.9	413.2	429.5	750.9	369	343.3	9	9	9	9	9	9	9	9	9	9	9	11	9.11009	8.62352	7.5947
High	A0AAA9TCB8	Heparan sulfate proteoglycan 2 OS=Bos taurus OX=9913 GN=HSPG2 PE=1 SV=1	FALSE	Bovine	2	7	10	7	37.08	1.528	1.377	0.682	1.042	0.939	0.901	281.7	413.3	430.5	388	57.87	23.96	19.97	30.17	281.7	428.8	111.8	348.4	490.5	569.1	393.1	430.5	572.8	323.9	388	7	7	7	7	7	7	7	7	7	7	7	11	8.13802	8.74416	6.80478
High	A0AAA9TH01	Cartilage oligomeric matrix protein OS=Bos taurus OX=9913 GN=COMP PE=1 SV=1	FALSE	Bovine	19	12	13	10	38.3	1.497	1.353	0.653	0.977	0.883	0.904	575.5	881.3	861.4	778.5	59.35	22.57	23.12	24	575.5	885.7	220.7	750.2	1035.2	1143.6	731.1	861.4	1111.4	725.4	778.5	10	10	10	10	10	10	10	10	10	10	10	11	9.16867	9.79067	7.78594
High	P13647	Keratin, type II cytoskeletal 5 OS=Homo sapiens GN=KRT5 PE=1 SV=3	TRUE		27	18	25	8	69.84	1.079	1.249	0.806	0.869	1.006	1.158	299.3	371.6	322.9	374	78.89	47.93	47.29	52.76	299.3	679.2	115.2	528.9	261.1	196.5	522.2	322.9	157.9	374	529.7	5	5	5	5	5	5	5	5	5	5	5	11	8.22545	9.40769	6.848
High	P02584	Profilin-1 OS=Bos taurus OX=9913 GN=PFN1 PE=1 SV=2	TRUE	Bovine	64	9	12	9	38.21	1.156	1.157	1.092	1.262	1.263	1.001	751.3	688.1	868.6	869.3	63.41	22.75	54.79	41.4	751.3	973.5	188.8	585.1	809.3	1867.6	706.6	868.6	1625.5	807	869.3	9	9	9	9	9	9	9	9	9	9	9	11	9.55325	9.92704	7.56071
High	A0A452DJ62	Thrombospondin 4 OS=Bos taurus OX=9913 GN=THBS4 PE=3 SV=1	FALSE	Bovine	15	10	10	8	37.62	1.587	1.12	1.043	1.655	1.168	0.706	126.1	120.9	200	141.2	57.93	12.57	40.91	52.62	126.1	136.4	32.9	110.6	132.1	304.7	132.3	200	309.7	141.2	127.5	4	4	4	4	4	4	4	4	4	4	4	11	6.97842	7.0917	5.04002
High	F1MZ96	Ig-like domain-containing protein OS=Bos taurus OX=9913 PE=1 SV=4	FALSE	Bovine	40	9	10	9	41.83	0.983	0.812	1.509	1.483	1.224	0.826	516.1	342.1	507.2	418.9	69	36.13	80.05	81.28	676	516.1	100.2	263.4	444.2	1559.3	370.8	507.2	1470.9	418.9	386.9	8	8	8	8	8	8	8	8	8	8	8	11	9.40088	9.01151	6.64674
High	E1BF81	Corticosteroid-binding globulin OS=Bos taurus OX=9913 GN=SERPINA6 PE=3 SV=1	FALSE	Bovine	33	12	19	12	52.48	1.081	0.934	1.067	1.154	0.997	0.864	905.2	848.1	978.8	845.4	62.04	14.98	45.34	70.19	1048.7	905.2	211.4	762.5	943.2	1834.4	813.1	978.8	2528.5	816.1	845.4	10	10	9	10	9	10	10	10	10	10	10	11	10.0344	9.82209	7.72383
High	A0A140T8C6	Prosaposin OS=Bos taurus OX=9913 GN=PSAP PE=4 SV=3	FALSE	Bovine	18	13	16	13	45.69	1.728	1.645	1.551	2.68	2.552	0.952	635.7	409.9	1098.6	1046.1	76.88	0.55	14.29	22.09	635.7	1428.9	261.5	408.3	411.5	891.8	1098.6	1186.6	860.1	1046.1	1333.5	10	10	10	10	10	10	10	10	10	10	10	11	9.3122	10.4807	8.03067
High	A0A452DK44	Alpha-2-glycoprotein 1, zinc-binding OS=Bos taurus OX=9913 GN=AZGP1 PE=3 SV=1	FALSE	Bovine	32	7	9	7	36.62	1.21	1.135	1.016	1.229	1.152	0.938	511	503.2	618.3	579.9	60.38	20.83	28.29	12.5	511	665.1	146.7	433.8	583.7	867.5	500.6	618.3	699.3	579.9	556.7	7	7	7	7	7	7	7	6	7	7	7	11	8.99718	9.37743	7.19673
High	A0A3Q1LK49	Inter-alpha-trypsin inhibitor heavy chain 2 OS=Bos taurus OX=9913 GN=ITIH2 PE=1 SV=1	FALSE	Bovine	17	15	18	15	43.28	0.949	0.901	1.098	1.043	0.99	0.949	850.8	774.5	807.5	766.7	60.25	19.08	66.27	76.8	1109.2	850.8	246	676.2	887.1	2292.3	796.1	807.5	2522.1	766.7	721.8	13	13	13	13	13	13	13	13	13	13	13	11	10.1153	9.73268	7.94251
High	A5PJB8	CTRB1 protein OS=Bos taurus OX=9913 GN=CTRB1 PE=2 SV=1	FALSE	Bovine	50	7	7	7	29.55	1.067	0.965	1.212	1.293	1.169	0.904	430	354.9	458.9	414.9	64.27	10.09	57.31	52.25	467	430	85.4	330.4	381.1	961.9	329	458.9	885	414.9	359	7	7	7	7	7	7	7	7	7	7	7	11	8.86728	8.74819	6.41616
High	E1BH06	C4a anaphylatoxin OS=Bos taurus OX=9913 PE=1 SV=4	TRUE	Bovine	10	12	12	3	39.88	0.961	0.861	1.193	1.147	1.027	0.896	110.5	92.6	106.2	95.1	55.84	1.77	66.54	65.74	165.8	110.5	46	93.8	91.4	292.8	106.2	97.9	265.9	95.1	92.4	2	2	2	2	2	2	2	2	2	2	2	11	7.3733	6.7879	5.52356
High	A0AAA9TZI5	Collagen type III alpha 1 chain OS=Bos taurus OX=9913 GN=COL3A1 PE=4 SV=1	FALSE	Bovine	7	9	11	9	40	0.885	0.942	1.618	1.431	1.523	1.064	780.7	482.6	690.5	735.1	63.98	15.2	72.83	63.25	972.7	780.7	181.5	433.2	537.6	2103.7	634.8	690.5	1715.6	735.1	539.2	9	9	9	9	9	9	9	9	9	9	9	11	9.92585	9.60862	7.50383
High	A0AAA9TBW3	Leucine rich alpha-2-glycoprotein 1 OS=Bos taurus OX=9913 GN=LRG1 PE=1 SV=1	TRUE	Bovine	43	14	16	14	48.08	1.312	1.244	0.893	1.172	1.111	0.948	918.4	1028.4	1205.1	1142.8	60.75	11.8	29.61	9.31	918.4	1266	281.5	945.9	1118.1	1726.4	973.9	1205.1	1142.8	1202.6	1000.4	14	14	13	14	14	14	14	14	14	14	14	11	9.84298	10.3061	8.13699
High	Q2HJ57	Coactosin-like protein OS=Bos taurus OX=9913 GN=COTL1 PE=2 SV=3	FALSE	Bovine	75	13	19	13	62.55	2.157	1.781	0.58	1.25	1.032	0.826	495.6	854.9	1068.8	882.4	79.82	23.77	12.63	17.36	495.6	1175.9	203.6	721.5	1013	1068.8	865.5	1101.3	686.1	974.1	882.4	8	8	8	8	8	8	8	8	8	8	8	11	8.95303	10.1995	7.66959
High	E1BJN3	Amine oxidase OS=Bos taurus OX=9913 PE=1 SV=3	FALSE	Bovine	15	10	10	2	36.77	1.075	1.052	1.298	1.396	1.365	0.978	83.6	64.4	89.9	88	51.79	18.94	24.17	7.04	83.6	94.6	28.1	56.3	73.7	120.6	75.5	89.9	94.2	88	81.8	2	2	2	2	2	2	2	2	2	2	2	11	6.38543	6.56377	4.8125
High	F1MQ37	Myosin-9 OS=Bos taurus OX=9913 GN=MYH9 PE=1 SV=3	FALSE	Bovine	6	11	12	11	36.76	2.583	2.194	1.865	4.816	4.092	0.85	375	201.1	968.5	822.8	64.47	5.68	17.41	37.4	375	962.6	320	193.2	209.3	968.5	737.4	1043.7	822.8	596.9	1252.8	7	7	7	7	7	7	7	7	7	7	7	11	8.55075	9.91079	8.32193
High	P79345	NPC intracellular cholesterol transporter 2 OS=Bos taurus OX=9913 GN=NPC2 PE=1 SV=1	FALSE	Bovine	55	8	10	8	34.56	1.363	1.208	1.086	1.48	1.313	0.887	528.2	486.3	719.8	638.2	71.64	35.3	22.98	2.7	528.2	874.3	138.7	376.8	627.5	942.1	600.7	719.8	651.4	638.2	617.4	9	9	9	9	9	9	9	9	9	9	9	11	9.04494	9.77198	7.11582
High	A0AAA9RSD5	Golgi membrane protein 1 OS=Bos taurus OX=9913 GN=GOLM1 PE=3 SV=1	FALSE	Bovine	27	12	14	12	39.58	1.006	0.904	1.463	1.472	1.322	0.898	454.3	310.5	457	410.5	63.95	35.08	64.97	53.58	493	454.3	91.5	241	400	1075.2	322.1	457	914.3	410.5	371.1	7	7	7	7	7	7	7	7	7	7	7	11	8.94544	8.8275	6.5157
High	P63103	14-3-3 protein zeta/delta OS=Bos taurus OX=9913 GN=YWHAZ PE=1 SV=1	FALSE	Bovine	41	11	14	6	38.81	2.488	1.83	0.695	1.728	1.271	0.736	482.7	695	1201.1	883.6	93.31	15.04	21.65	39.23	482.7	1577.2	235.6	624.6	773.2	954.8	1201.1	1479	592.4	883.6	1318.4	12	12	12	12	12	12	12	12	12	12	12	11	8.91498	10.6231	7.8802
High	A0AAF6ZW03	Amine oxidase OS=Bos taurus OX=9913 PE=3 SV=1	FALSE	Bovine	16	10	10	0	34.45	0.85	0.93	1.208	1.026	1.123	1.094	149.6	123.9	127.2	139.2	66.63	39.08	101.19	83.6	177.2	149.6	28.7	93.3	164.5	610.6	107.3	127.2	496.9	139.2	122.7	2	2	2	2	2	2	2	2	2	2	2	11	7.46923	7.22497	4.84298
High	P07688	Cathepsin B OS=Bos taurus OX=9913 GN=CTSB PE=1 SV=5	FALSE	Bovine	33	8	8	8	29.69	1.331	1.284	1.046	1.393	1.343	0.964	438.2	419	583.5	562.7	44.03	0.94	13.88	9.44	438.2	604.5	231.3	416.2	421.8	706.8	544.1	583.5	562.7	606.1	501.5	6	6	6	6	6	6	6	6	6	6	6	11	8.77545	9.2396	7.85362
High	Q2KJ39	Reticulocalbin-3 OS=Bos taurus OX=9913 GN=RCN3 PE=2 SV=1	FALSE	Bovine	34	8	8	8	31.46	1.114	1.144	0.652	0.726	0.746	1.027	234.7	360	261.4	268.6	62.22	64.29	67.25	69.24	385.8	234.7	90.8	220.4	587.9	696.1	219.6	261.4	754.9	268.6	235.9	8	7	7	8	8	8	8	8	8	8	8	11	8.59171	7.87467	6.50462
High	Q3SZ62	Phosphoglycerate mutase 1 OS=Bos taurus OX=9913 GN=PGAM1 PE=2 SV=3	FALSE	Bovine	45	9	9	7	32.95	2.021	1.424	0.637	1.289	0.908	0.704	358.5	562.4	724.7	510.5	55.53	46.15	4.11	21.27	358.5	686.2	228.8	400.9	789.2	720.3	724.7	775.1	492.2	510.5	711.2	5	5	5	5	5	5	5	5	5	5	5	11	8.48583	9.42249	7.83794
High	Q5EA20	4-hydroxyphenylpyruvate dioxygenase OS=Bos taurus OX=9913 GN=HPD PE=2 SV=3	FALSE	Bovine	28	10	13	10	43.19	3.299	3.409	0.308	1.017	1.051	1.033	424	1375.6	1398.7	1445.4	90.63	10.36	45.04	39.07	402.4	1773.6	424	1278.2	1480.3	621.6	1398.7	1707.9	649.7	1445.4	1456.4	9	9	9	9	9	9	9	9	9	9	9	11	8.65249	10.7925	8.72792
High	Q1RMN8	Immunoglobulin light chain, lambda gene cluster OS=Bos taurus GN=IGL@ PE=2 SV=1	TRUE		29	7	24	3	61.06	1.064	0.913	1.451	1.544	1.325	0.858	222.3	153.2	236.6	203.1	64.78	20.58	43.91	49.86	222.3	239.9	42.8	132.3	177.4	425.9	190.3	236.6	440.5	203.1	195.2	3	3	3	3	3	3	3	3	3	3	3	11	7.79636	7.90629	5.41954
High	Q2KIS7	Tetranectin OS=Bos taurus OX=9913 GN=CLEC3B PE=2 SV=1	TRUE	Bovine	50	10	12	10	32.43	0.763	0.742	2.249	1.715	1.669	0.973	707.8	314.8	539.8	525.4	84.68	21.75	91.97	96.03	1332.6	707.8	115.6	269.6	367.6	2367.3	537.2	539.8	2391.1	525.4	485.4	9	9	9	9	9	9	9	9	9	9	9	11	10.38	9.4672	6.853
High	P04272	Annexin A2 OS=Bos taurus OX=9913 GN=ANXA2 PE=1 SV=2	FALSE	Bovine	32	9	9	9	31.25	1.022	0.954	6.011	6.142	5.735	0.934	367.9	61.2	375.9	351	72.95	12.93	21.55	32.45	171.9	814.5	367.9	67.1	55.8	253	381.4	375.9	324.3	351	569.8	7	7	7	7	7	7	7	7	7	7	7	11	7.42543	9.66977	8.52317
High	P02788	Lactotransferrin OS=Homo sapiens GN=LTF PE=1 SV=6	TRUE		12	8	42	4	99.95	1.675	1.444	0.751	1.258	1.085	0.862	150.5	200.4	252.1	217.3	68.04	39.3	52.22	82.18	150.5	237.3	42.5	150.6	266.5	478.8	175.4	252.1	773.8	200.2	217.3	4	4	4	4	4	4	4	4	4	4	4	11	7.23362	7.89057	5.40939
High	Q5E946	Parkinson disease protein 7 homolog OS=Bos taurus OX=9913 GN=PARK7 PE=2 SV=1	FALSE	Bovine	50	11	15	11	45.56	2.125	2.24	0.362	0.769	0.811	1.054	428.8	1184.5	911	960.5	85.76	27.02	15.34	23.85	428.8	1269.4	230.8	976.2	1437.3	817.6	911	1101.5	658.7	960.5	1072.3	8	8	8	8	8	8	8	8	8	8	8	11	8.74416	10.3099	7.8505
High	A0A3Q1MHB0	Receptor protein-tyrosine kinase OS=Bos taurus OX=9913 GN=EGFR PE=3 SV=2	FALSE	Bovine	7	7	8	7	28.46	1.221	1.266	1.217	1.486	1.541	1.037	65.6	53.9	80.1	83	55.23	11.81	40.71	29.13	65.6	90.9	24.8	49.6	58.6	136.9	64.3	80.1	107	83	58.7	2	2	2	2	2	2	2	2	2	2	2	11	6.03562	6.50621	4.63227
High	Q3T114	2-iminobutanoate/2-iminopropanoate deaminase OS=Bos taurus OX=9913 GN=RIDA PE=2 SV=3	FALSE	Bovine	81	7	7	7	28.26	3.143	3.255	0.367	1.152	1.193	1.036	114.6	312.5	360.1	373	71.84	0.74	36.58	26.98	114.6	349.4	109	310.9	314.2	197.8	360.1	434.5	226	384.8	373	6	6	6	6	6	6	6	6	6	6	6	11	6.84046	8.44874	6.76818
High	Q3ZCJ8	Dipeptidyl peptidase 1 OS=Bos taurus OX=9913 GN=CTSC PE=2 SV=1	FALSE	Bovine	24	8	9	8	27.61	1.236	0.965	1.058	1.308	1.022	0.781	401.8	379.7	496.5	387.9	52.7	3.71	42.52	30.28	447.2	401.8	129.4	369.8	389.8	802.1	344.8	496.5	602.9	352.3	387.9	6	6	6	6	6	6	6	6	6	6	6	11	8.80478	8.65033	7.01569
High	A0AAA9T2Z4	Collagen type XI alpha 1 chain OS=Bos taurus OX=9913 GN=COL11A1 PE=4 SV=1	FALSE	Bovine	8	9	11	9	37.94	1.657	1.516	0.813	1.346	1.232	0.915	257.2	316.4	426	389.9	75.24	24.76	22.55	10.12	257.2	452.1	64.1	265.1	377.7	500.2	314.9	426	399.5	389.9	329.8	5	5	5	5	5	5	5	5	5	5	5	11	8.00675	8.8205	6.00225
High	P62261	14-3-3 protein epsilon OS=Bos taurus OX=9913 GN=YWHAE PE=2 SV=1	FALSE	Bovine	46	11	15	8	44.71	4.069	2.629	0.604	2.46	1.589	0.646	301.4	498.6	1226.5	792.5	104.12	16.85	51.19	63.06	301.4	1424.2	216.5	562	442.4	400	1226.5	1297.8	252	792.5	1185.6	7	7	7	7	7	7	7	7	7	7	7	11	8.23554	10.4759	7.75822
High	A0AAA9S2W2	Adiponectin, C1Q and collagen domain containing OS=Bos taurus OX=9913 GN=ADIPOQ PE=4 SV=1	TRUE	Bovine	31	8	16	8	53.33	1.037	0.947	1.339	1.389	1.267	0.912	1086.2	811.5	1126.9	1028.1	67.3	9.37	25.29	14.03	1086.2	1271	198.6	867.1	759.4	1472.3	887.6	1126.9	1028.1	1241.4	950.7	7	7	7	7	7	7	6	7	7	7	7	11	10.0851	10.3117	7.63372
High	Q9GKR3	Vascular cell adhesion molecule 1 OS=Bos taurus OX=9913 GN=VCAM1 PE=2 SV=1	FALSE	Bovine	13	8	8	8	28.86	1.055	0.929	1.155	1.218	1.073	0.881	423.1	366.4	446.3	393.2	52.68	12.43	52.6	49.03	541	423.1	156.8	335.5	400.2	901.9	344.6	446.3	793.4	393.2	336.8	6	6	6	6	6	6	6	6	6	6	6	11	9.07948	8.72485	7.29278
High	A0A452DHV7	Betaine--homocysteine S-methyltransferase OS=Bos taurus OX=9913 GN=BHMT PE=4 SV=1	FALSE	Bovine	20	9	11	9	40.88	2.336	2.688	0.35	0.817	0.94	1.151	181.4	518.7	423.7	487.6	36.93	21.39	26.13	24.21	181.4	305	157.3	445.4	604.1	423.7	324	549.4	487.6	308.8	489.4	6	6	6	6	6	6	6	6	6	6	6	11	7.50303	8.25267	7.29737
High	Q3ZBS7	Vitronectin OS=Bos taurus OX=9913 GN=VTN PE=1 SV=1	TRUE	Bovine	26	11	12	10	34.66	1.042	0.984	2.895	3.016	2.85	0.945	376.8	130.1	392.4	370.8	45.28	4.21	43.83	48.16	417.9	376.8	152.3	126.3	134.1	777.5	379	392.4	722.5	305	370.8	6	6	6	6	6	6	6	6	6	6	6	11	8.70701	8.55766	7.25077
High	G3MZI7	Collagen type V alpha 1 chain OS=Bos taurus OX=9913 GN=COL5A1 PE=4 SV=2	FALSE	Bovine	6	9	12	9	36.56	1.313	1.217	0.726	0.953	0.883	0.927	656.9	905.2	862.3	799.2	58.4	17.84	34.4	36.56	656.9	941.3	232.9	797.4	1027.6	1432.8	786.4	862.3	1398.1	753.6	799.2	8	8	8	8	8	8	8	8	8	8	8	11	9.35953	9.87851	7.86357
High	A0A3Q1MHR7	SRCR domain-containing protein OS=Bos taurus OX=9913 GN=LOC787904 PE=4 SV=2	FALSE	Bovine	49	9	9	5	30.62	1.676	1.512	0.849	1.423	1.284	0.902	204.9	241.4	343.4	309.9	74.62	16.16	23.74	19.98	204.9	426.5	77.9	270.7	215.2	245.2	343.4	399.7	254.8	380.4	309.9	5	5	5	5	5	5	5	5	5	5	5	11	7.67878	8.7364	6.28355
High	G3MWV5	H1.4 linker histone, cluster member OS=Bos taurus OX=9913 GN=H1-4 PE=3 SV=2	FALSE	Bovine	30	10	14	3	40.05	1.467	1.122	1.953	2.866	2.191	0.765	487.2	249.4	714.7	546.5	38.32	35.03	9.15	44.22	336.2	729.4	487.2	321.2	193.7	714.7	806.7	676.3	546.5	469.2	1024.3	7	7	7	6	7	7	7	7	7	7	7	11	8.39318	9.51057	8.92837
High	A0AAA9RXQ2	Pyruvate kinase OS=Bos taurus OX=9913 GN=PKM PE=1 SV=1	FALSE	Bovine	14	7	10	7	24.23	1.59	1.407	1.783	2.835	2.509	0.885	347.1	194.7	551.8	488.3	56.45	4.92	20.81	2.66	338.4	839.8	347.1	188	201.5	506.8	742.1	551.8	475.6	488.3	501.6	6	6	6	6	6	6	6	6	6	6	6	11	8.40259	9.7139	8.43921
High	F1MYX5	Lymphocyte cytosolic protein 1 OS=Bos taurus OX=9913 GN=LCP1 PE=1 SV=2	FALSE	Bovine	16	7	7	7	26.3	2.024	1.787	0.611	1.237	1.092	0.883	177.7	290.8	359.6	317.6	59.88	17.29	10.15	6.42	177.7	297.3	77.1	257.1	328.8	359.6	314.9	385.9	317.6	289	327.5	6	6	6	6	6	6	6	6	6	6	6	11	7.4733	8.21578	6.26866
High	Q2KIT0	Protein HP-20 homolog OS=Bos taurus OX=9913 PE=2 SV=1	TRUE	Bovine	60	11	17	11	46.68	1.089	1.032	1.213	1.321	1.252	0.947	946.5	780	1030.7	976.3	52.32	3.6	37.97	42.35	946.5	1086.6	317.1	760.4	800.2	1780.2	911	1030.7	1815.5	976.3	872.1	7	7	7	7	7	7	7	7	7	7	7	11	9.88646	10.0856	8.30879
High	F6QQ60	Tropomyosin alpha-4 chain OS=Bos taurus OX=9913 GN=TPM4 PE=1 SV=1	FALSE	Bovine	35	12	13	5	37.46	1.877	1.492	1.832	3.438	2.733	0.795	331.5	180.9	622.1	494.4	66.75	32.5	10.09	39.07	331.5	774.4	217.1	143.2	228.6	660.1	540.2	622.1	494.4	494.2	926.3	5	5	5	5	5	5	5	5	5	5	5	11	8.37287	9.59694	7.76222
High	P08728	Keratin, type I cytoskeletal 19 OS=Bos taurus OX=9913 GN=KRT19 PE=2 SV=1	FALSE	Bovine	29	11	12	7	40.17	1.51	1.985	6.376	9.625	12.654	1.315	529.9	83.1	799.9	1051.6	65.55	20.52	13.79	27.03	529.9	1191	334.1	71.8	96.2	799.9	689.4	909.9	1164.7	668.7	1051.6	9	9	9	9	7	9	9	9	9	9	9	11	9.04958	10.218	8.38414
High	P19120	Heat shock cognate 71 kDa protein OS=Bos taurus OX=9913 GN=HSPA8 PE=1 SV=2	FALSE	Bovine	20	13	18	8	45.98	2.827	2.573	0.825	2.331	2.121	0.91	377.7	458.1	1067.6	971.7	91.66	7.42	33.17	41.63	377.7	1618.7	362.9	482.8	434.6	629	1067.6	1270.9	558.4	971.7	1360.5	9	9	9	9	9	9	9	9	9	9	9	11	8.5611	10.6606	8.50343
High	A0AAA9TYE7	Ig-like domain-containing protein OS=Bos taurus OX=9913 PE=4 SV=1	FALSE	Bovine	64	8	22	4	60.23	0.99	0.951	1.102	1.09	1.048	0.961	1013.3	919.7	1002.8	963.9	45.35	20.28	51.01	46.27	1217.7	1013.3	439.2	1062.5	796	2081.8	1002.8	854.8	1988.2	963.9	935.6	7	7	7	7	7	7	7	7	7	7	7	11	10.2499	9.98485	8.77873
High	A0AAA9T7S1	Collagen type I alpha 1 chain OS=Bos taurus OX=9913 GN=COL1A1 PE=1 SV=1	FALSE	Bovine	7	8	11	8	35.89	0.992	0.883	1.39	1.378	1.227	0.89	566.2	407.4	561.6	500	63.54	11.3	46.28	43.89	679.9	566.2	128.5	376	441.3	1064.8	463.9	561.6	983.1	500	474.8	6	6	5	5	6	6	5	5	6	5	5	11	9.40918	9.14517	7.00562
High	F1MGK8	Oncostatin M receptor OS=Bos taurus OX=9913 GN=OSMR PE=3 SV=4	FALSE	Bovine	9	8	8	8	25.26	1.112	1.07	1.201	1.337	1.285	0.961	556.6	463.3	619.2	595.3	62.83	2.48	29.44	9.72	556.6	642.9	125.1	471.5	455.2	911.1	524.2	619.2	641.7	595.3	528	6	6	6	6	6	6	6	6	6	6	6	11	9.1205	9.32845	6.96694
High	A0AAA9T355	Thioredoxin domain-containing protein 17 OS=Bos taurus OX=9913 GN=TXNDC17 PE=1 SV=1	FALSE	Bovine	69	6	7	6	22.76	4.383	5.35	0.199	0.873	1.065	1.221	146.7	736.9	643	784.9	115.9	20.33	52.66	21.86	146.7	987.2	132.7	637.5	851.7	327.5	643	1027.9	552.6	784.9	859.6	5	5	5	5	5	5	5	5	5	5	5	11	7.19673	9.9472	7.05202
High	A0AAA9TZ73	Acyl-CoA-binding protein OS=Bos taurus OX=9913 GN=DBI PE=1 SV=1	FALSE	Bovine	66	7	10	7	25.96	3.011	2.928	0.422	1.272	1.236	0.972	192.7	456.4	580.4	564.3	90.51	24.04	46.21	49.1	192.7	727.4	148.2	384.4	541.9	220.9	580.4	614.7	192	564.3	573.3	4	4	4	4	4	4	4	4	4	4	4	11	7.59021	9.50661	7.2114
High	P48644	Aldehyde dehydrogenase 1A1 OS=Bos taurus OX=9913 GN=ALDH1A1 PE=1 SV=3	FALSE	Bovine	15	6	6	6	22.65	3.136	2.389	4.345	13.627	10.379	0.762	131.5	30.3	412.3	314	116.41	35.93	52.38	28.42	95.8	810.2	131.5	23.3	39.2	143.7	412.3	494.4	185.5	314	327.2	5	5	5	3	4	5	5	5	5	5	5	11	6.58195	9.66213	7.03892
High	A0AAF6ZGM3	Tropomyosin beta chain OS=Bos taurus OX=9913 GN=TPM2 PE=3 SV=1	FALSE	Bovine	21	10	11	2	35.28	1.657	1.444	2.318	3.841	3.347	0.871	101.6	43.8	168.3	146.7	61.54	50.72	29.81	29.78	101.6	168.4	40.9	30.1	63.8	198.9	106.5	168.3	146.7	129.5	222.5	2	2	2	2	2	2	2	2	2	2	2	11	6.66676	7.39575	5.35403
High	A0AAA9SH52	Tropomyosin 3 OS=Bos taurus OX=9913 GN=TPM3 PE=1 SV=1	FALSE	Bovine	28	12	13	6	37.54	2.191	1.731	2.062	4.518	3.568	0.79	359.2	174.2	787.2	621.7	77.5	5.91	19.35	41.49	359.2	1079.7	274.2	167.1	181.7	624.9	787.2	926.2	621.7	615.4	1203	10	10	10	10	10	10	10	10	10	10	10	11	8.48864	10.0764	8.09908
High	A0AAA9TVN0	Ig-like domain-containing protein OS=Bos taurus OX=9913 PE=4 SV=1	FALSE	Bovine	26	8	18	8	50.45	1.14	1.04	1.02	1.163	1.061	0.912	931.9	913.5	1062.5	969.4	57.63	1.7	4.4	9.62	931.9	1137.9	275.3	924.6	902.6	1084.4	995.8	1062.5	817.1	971.1	969.4	7	7	7	7	7	7	7	7	7	7	7	11	9.86403	10.1522	8.10486
High	Q86YZ3	Hornerin OS=Homo sapiens GN=HRNR PE=1 SV=2	TRUE		11	7	9	7	29.54	0.371	0.463	1.69	0.627	0.783	1.248	109.8	65	40.7	50.9	55.21	83.81	80.66	62.15	163.9	46.3	109.8	128.5	32.9	125.2	40.7	29.1	115.6	36.7	50.9	3	3	3	3	3	3	3	3	3	3	3	11	7.35667	5.53294	6.77873
High	P00442	Superoxide dismutase [Cu-Zn] OS=Bos taurus OX=9913 GN=SOD1 PE=1 SV=2	FALSE	Bovine	48	8	14	8	45.63	2.952	3.034	0.374	1.105	1.136	1.028	395.9	1057.2	1168.7	1201.1	96.96	8.02	23.47	11.58	395.9	1522.1	243.2	998.8	1119	886.2	1168.7	1431.6	1010.9	1270.6	1201.1	8	8	8	8	8	8	8	8	8	8	8	11	8.62899	10.5718	7.926
High	P52193	Calreticulin OS=Bos taurus OX=9913 GN=CALR PE=1 SV=2	FALSE	Bovine	21	8	8	8	19.65	2.612	1.238	1.92	5.017	2.377	0.474	495.7	258.1	1294.9	613.5	57.17	9.01	26.04	65.55	495.7	870.6	257	242.2	275.1	793.1	1313.6	1294.9	498	613.5	1562.9	7	7	7	7	7	7	7	7	7	7	7	11	8.95332	9.76587	8.00562
High	A0A3Q1M3Z5	Cathepsin D OS=Bos taurus OX=9913 GN=CTSD PE=3 SV=1	FALSE	Bovine	25	9	10	9	33.6	1.255	1.204	1.264	1.587	1.523	0.959	283.1	224	355.4	341	44.04	25.82	40.42	31.01	283.1	347.6	130.1	186.2	269.4	608.7	288.7	355.4	531.4	304.8	341	6	6	6	6	6	6	6	6	6	6	6	11	8.14517	8.44128	7.02348
High	G3N2L2	Reticulocalbin 1 OS=Bos taurus OX=9913 GN=RCN1 PE=1 SV=2	FALSE	Bovine	27	8	8	8	23.57	1.658	1.794	0.872	1.445	1.563	1.082	327.1	375.3	542.3	586.6	81.1	6.28	18.41	20.8	327.1	691.9	94.7	392.3	359	486.6	542.3	690.7	423.2	644.2	586.6	7	6	6	6	7	7	7	7	7	7	7	11	8.35359	9.43442	6.56529
High	Q6R8F2	Cadherin-1 OS=Bos taurus OX=9913 GN=CDH1 PE=2 SV=1	FALSE	Bovine	8	7	7	7	20.63	1.453	1.246	1.7	2.47	2.117	0.857	440.8	259.3	640.5	549.1	68.73	14.78	17.89	6.09	440.8	668.5	112	233.5	288	789.2	555.3	640.5	549.1	585	518	6	6	6	6	6	6	6	6	6	6	6	11	8.78398	9.38478	6.80735
High	Q3ZBD7	Glucose-6-phosphate isomerase OS=Bos taurus OX=9913 GN=GPI PE=2 SV=4	TRUE	Bovine	18	10	13	10	33.78	3.607	3.308	0.458	1.653	1.516	0.917	219.8	479.6	792.9	727	103.85	8.54	47.37	45.37	142.9	988.9	219.8	451.5	509.5	287.7	792.9	821.7	293.6	727	807.7	9	9	9	9	9	9	9	9	9	9	9	11	7.15886	9.94968	7.78005
High	A0A3Q1M8C7	Latent transforming growth factor beta binding protein 1 OS=Bos taurus OX=9913 GN=LTBP1 PE=4 SV=2	FALSE	Bovine	6	5	5	5	20.07	1.492	1.162	1.663	2.48	1.932	0.779	228.9	137.7	341.4	266	53.59	3.25	21.01	8.66	228.9	288.5	80.9	140.9	134.5	341.4	236.9	357.6	284.6	266	239.3	4	4	4	4	4	4	4	4	4	4	4	11	7.83857	8.17243	6.33807
High	Q04695	Keratin, type I cytoskeletal 17 OS=Homo sapiens GN=KRT17 PE=1 SV=2	TRUE		24	13	15	5	37.13	1.171	0.641	1.048	1.227	0.672	0.548	89.4	85.3	104.7	57.3	104.02	101.75	119.76	20.25	352.9	89.4	41.4	211.2	34.5	104.7	566.5	44.4	74.7	57.3	50.8	4	4	4	4	4	4	4	4	4	4	4	11	8.46312	6.4822	5.37156
High	P13605	Fibromodulin OS=Bos taurus OX=9913 GN=FMOD PE=1 SV=2	FALSE	Bovine	20	5	6	5	23.09	1.274	1.183	0.813	1.036	0.961	0.928	135.2	166.4	172.3	159.8	51.53	15.22	42.43	43.83	221.3	135.2	74.1	149.3	185.3	337.7	170	172.3	313.5	151.3	159.8	4	4	4	4	4	4	4	4	4	4	4	11	7.78986	7.07895	6.2114
High	A6QNW7	CD5 molecule like OS=Bos taurus OX=9913 GN=CD5L PE=2 SV=1	FALSE	Bovine	25	11	12	7	28.3	1.158	1.15	0.986	1.141	1.133	0.993	288.3	292.4	333.8	331.4	69.36	16.2	46.77	95.75	288.3	398.5	60	260.7	328.1	651.7	287.1	333.8	1446.8	331.4	283.9	6	6	5	5	5	6	5	6	6	6	6	11	8.17143	8.63844	5.90689
High	E1BI56	Triggering receptor expressed on myeloid cells like 1 OS=Bos taurus OX=9913 GN=TREML1 PE=4 SV=3	FALSE	Bovine	18	3	3	3	16.54	2.146	2.257	0.574	1.232	1.296	1.052	120.6	210.1	258.9	272.2	89.98	31.82	25.14	28.03	120.6	366.7	57.4	264.2	167.1	207.3	258.9	341.5	177.5	318.2	272.2	3	3	3	3	3	3	3	3	3	3	3	11	6.91409	8.51846	5.84298
High	A0A3Q1M6C6	Calmodulin 1 OS=Bos taurus OX=9913 GN=CALM1 PE=4 SV=2	FALSE	Bovine	38	5	11	5	39.42	2.54	2.506	1.433	3.64	3.59	0.986	215.8	150.6	548.1	540.6	108.06	9.95	27.65	36.26	215.8	991.8	119.9	140.3	161.6	321.9	548.7	548.1	418.8	540.6	841.7	5	5	5	5	5	5	5	5	5	5	5	11	7.75355	9.95391	6.90569
High	Q3ZC35	CCN family member 1 OS=Bos taurus OX=9913 GN=CCN1 PE=2 SV=1	FALSE	Bovine	20	8	10	8	31.03	1.362	1.236	10.347	14.089	12.79	0.908	478.3	46.2	651.2	591.2	65.3	12.3	31.57	25.93	478.3	673.5	125.1	42.4	50.4	957.6	521	651.2	742.2	591.2	436.3	7	7	7	5	7	7	7	7	7	7	7	11	8.90177	9.39553	6.96694
High	A0A3Q1LN63	Serpin family B member 1 OS=Bos taurus OX=9913 GN=SERPINB1 PE=1 SV=1	FALSE	Bovine	24	8	9	7	27.92	1.283	1.056	1.283	1.646	1.355	0.824	319.8	249.3	410.3	337.9	24.84	17.69	6.43	4.59	219.7	366.6	319.8	219.8	282.7	397.7	410.3	449.4	313.2	340.8	337.9	5	5	5	5	5	5	5	5	5	5	5	11	7.77939	8.51806	8.32103
High	Q06285	Lysozyme C-1 OS=Bos taurus OX=9913 GN=LYZ1 PE=2 SV=2	FALSE	Bovine	53	5	5	2	19.33	1.2	1.219	0.99	1.187	1.206	1.016	157	158.6	188.3	191.3	54.25	21.45	29.37	13.79	157	218.6	61.7	136.1	184.8	294.8	188.3	177.9	210.4	159.3	191.3	3	3	3	3	3	3	3	3	3	3	3	11	7.29462	7.77215	5.9472
High	A0A3Q1MJK1	Serpin B6 OS=Bos taurus OX=9913 GN=SERPINB6 PE=3 SV=2	FALSE	Bovine	21	7	7	6	18.87	2.473	2.641	0.569	1.406	1.501	1.068	163.1	286.9	403.4	430.8	88.94	25.33	33.09	43.44	163.1	522.4	92.3	239.4	343.9	211.6	403.4	412	173.7	430.8	440.4	4	4	4	4	4	4	4	4	4	4	4	11	7.34961	9.02901	6.52826
High	A7MAZ5	Histone H1.3 OS=Bos taurus OX=9913 GN=H1-3 PE=1 SV=1	FALSE	Bovine	26	8	11	1	34.49	1.445	1.137	1.656	2.393	1.884	0.787	91.9	55.5	132.8	104.6	17.63	29.81	3.31	34.43	91.9	109.9	77.1	44.8	68.7	125.7	132.8	133.5	104.6	95.8	174.3	1	1	1	1	1	1	1	1	1	1	1	11	6.52199	6.78005	6.26866
High	Q3SZX4	Carbonic anhydrase 3 OS=Bos taurus OX=9913 GN=CA3 PE=2 SV=3	FALSE	Bovine	39	8	8	8	23.06	2.177	2.436	0.458	0.997	1.115	1.119	253.9	554.4	552.8	618.3	79.79	10.57	14.75	36.08	253.9	696.5	146.2	514.4	597.6	552.8	544.2	701.5	1091.3	601.8	618.3	6	6	6	6	6	6	6	6	6	6	6	11	7.98812	9.44398	7.1918
High	Q3ZCL0	Cysteine-rich secretory protein 2 OS=Bos taurus OX=9913 GN=CRISP3 PE=2 SV=1	FALSE	Bovine	26	7	9	7	28.79	1.232	1.12	1.14	1.404	1.277	0.909	503.3	441.3	619.8	563.7	67.54	16.96	48.75	37.92	503.3	624.9	97.8	391.2	497.8	1144.5	454	619.8	994.3	563.7	518.8	5	5	5	5	5	5	5	5	5	5	5	11	8.97527	9.28748	6.61176
High	Q3SX44	Putative hydrolase DDAH2 OS=Bos taurus OX=9913 GN=DDAH2 PE=2 SV=1	FALSE	Bovine	40	8	8	7	27.17	2.299	2.192	0.421	0.968	0.923	0.953	146.2	347.1	336.1	320.4	68.75	6.41	36.43	29.21	146.2	391.2	118.1	331.7	363.2	168.6	336.1	363	203.9	320.4	375.5	5	5	5	5	5	5	5	5	5	5	5	11	7.1918	8.61176	6.88387
High	P31096	Osteopontin OS=Bos taurus OX=9913 GN=SPP1 PE=1 SV=2	TRUE	Bovine	30	6	9	6	27.03	1.905	1.258	1.703	3.244	2.143	0.661	368.2	216.3	701.5	463.3	114.01	9.28	38.27	82.73	368.2	1609.2	121	230.9	202.5	505.7	1079.5	701.5	449.2	1707.9	463.3	6	6	6	6	6	6	6	6	6	6	6	11	8.52435	10.6521	6.91886
High	A0AAA9TTT0	Tropomyosin 1 OS=Bos taurus OX=9913 GN=TPM1 PE=1 SV=1	FALSE	Bovine	25	11	11	4	32.95	2.231	1.644	2.635	5.879	4.331	0.737	102.8	39	229.5	169	66.44	15.75	22.59	44.64	102.8	206.3	50	34.9	43.7	229.5	158.7	250.5	169	153.2	328.2	3	3	3	3	3	3	3	3	3	3	3	11	6.6837	7.6886	5.64386
High	A7YY28	Putative protein-lysine deacylase ABHD14B OS=Bos taurus OX=9913 GN=ABHD14B PE=2 SV=1	FALSE	Bovine	41	7	7	7	20.82	2.987	2.809	0.295	0.882	0.829	0.94	192.3	651.5	574.4	540.2	77.52	5.55	36.01	36.85	192.3	613.8	166.1	626.4	677.6	286	574.4	604.5	269.5	540.2	587.7	6	6	6	6	6	6	6	6	6	6	6	11	7.58721	9.26162	7.37591
High	A0A3Q1N2R6	Lipocalin 1 OS=Bos taurus OX=9913 GN=LOC511158 PE=3 SV=2	FALSE	Bovine	43	5	6	5	20	1.966	2.014	0.597	1.173	1.202	1.024	120.4	201.7	236.6	242.4	75.65	36.94	32.05	40.5	120.4	284.6	58.5	263.5	154.4	137.3	236.6	269.3	114.1	275.8	242.4	4	4	4	4	4	4	4	4	4	4	4	11	6.91169	8.15279	5.87036
High	Q3SWX5	Cadherin-6 OS=Bos taurus OX=9913 GN=CDH6 PE=2 SV=1	FALSE	Bovine	16	10	12	10	28.29	0.971	0.838	1.376	1.336	1.153	0.863	556.8	404.6	540.5	466.7	50.76	27.39	67.91	72.82	598.1	556.8	186.1	332.5	492.3	1389.9	414	540.5	1461.5	466.7	453.6	7	7	7	7	7	7	7	7	7	7	7	11	9.22424	9.12102	7.53993
High	A0A3Q1M6P2	Thyroglobulin OS=Bos taurus OX=9913 GN=TG PE=3 SV=1	FALSE	Bovine	4	9	10	9	30.38	1.41	1.17	0.922	1.3	1.079	0.83	207.9	225.5	293.1	243.4	48.28	12.21	26.59	21.8	207.9	215.6	73.4	206.8	245.9	398.7	236.6	293.1	335	243.4	226.3	7	7	7	7	7	7	7	7	7	7	7	11	7.69975	7.75221	6.19771
High	Q5EA79	Galactose mutarotase OS=Bos taurus OX=9913 GN=GALM PE=2 SV=1	FALSE	Bovine	23	6	6	6	16.43	3.268	3.44	0.231	0.755	0.795	1.053	122.5	530.2	400.2	421.3	95.32	8.03	50.21	48.45	72	448.3	122.5	500.9	561.2	149.4	400.2	479.2	150.7	421.3	449.6	4	4	4	4	4	4	4	4	4	4	4	11	6.16993	8.80832	6.93664
High	Q3B7N0	Cadherin-13 OS=Bos taurus OX=9913 GN=CDH13 PE=2 SV=1	FALSE	Bovine	12	7	7	7	16.17	1.329	1.237	1.02	1.355	1.261	0.931	251.5	246.7	334.3	311.1	50.59	5.82	28	27.17	251.5	339.1	106.4	236.7	257.1	477.3	280.1	334.3	458.6	311.1	280.7	5	5	5	5	5	5	5	5	5	5	5	11	7.97441	8.40557	6.73335
High	F1N1W7	Neural cell adhesion molecule 1 OS=Bos taurus OX=9913 GN=NCAM1 PE=4 SV=4	FALSE	Bovine	11	8	9	8	22.69	1.078	0.924	0.935	1.008	0.864	0.857	231	247.1	249.1	213.4	50.81	8.34	66.11	50.61	361	231	120.1	232.9	262.1	662.6	249.1	216.6	460.4	198.4	213.4	3	3	3	3	3	3	3	3	3	3	3	11	8.49586	7.85175	6.90809
High	ENSEMBL:ENSBTAP00000014147	(Bos taurus) 12 kDa protein [OS=Bos taurus]	TRUE		58	5	6	5	20.17	0.988	0.989	1.138	1.124	1.125	1.001	127.4	111.9	125.9	126	67.73	30.07	82.92	94.61	154	127.4	23.7	90.2	138.9	425.6	101.6	125.9	531.5	126	104.9	5	5	5	5	5	5	5	5	5	5	5	11	7.26679	6.99322	4.56682
High	A5PJ69	SERPINA10 protein OS=Bos taurus OX=9913 GN=SERPINA10 PE=2 SV=1	TRUE	Bovine	20	8	8	8	23.3	1.34	1.057	0.774	1.038	0.819	0.789	313.4	404.6	419.9	331.3	58.78	9.66	39.04	45.28	339.6	313.4	79.1	377.9	433.3	618.6	277.6	419.9	608.1	265.4	331.3	6	6	6	6	6	6	6	6	6	6	6	11	8.40769	8.29186	6.30561
High	O18739	CCN family member 2 OS=Bos taurus OX=9913 GN=CCN2 PE=2 SV=2	FALSE	Bovine	20	5	5	5	21.11	1.159	1.107	1.863	2.159	2.062	0.955	278.7	149.6	323	308.4	56.02	21.58	32.65	29.87	278.7	325.4	83.4	128.3	174.4	466.2	244.4	323	457.9	308.4	261.9	5	5	5	5	5	5	5	5	5	5	5	11	8.12257	8.34607	6.38198
High	Q0VCX2	Endoplasmic reticulum chaperone BiP OS=Bos taurus OX=9913 GN=HSPA5 PE=2 SV=1	FALSE	Bovine	13	7	7	5	23.03	2.845	2.487	1.14	3.244	2.836	0.874	136.1	119.4	387.3	338.5	99.12	18.15	38.86	47.12	129.2	665	136.1	104.9	135.8	220.7	387.3	508.8	252.2	338.5	614.6	5	5	5	5	5	5	5	5	5	5	5	11	7.01346	9.37721	7.08852
High	A0A3Q1MDA4	Dystroglycan 1 OS=Bos taurus OX=9913 GN=DAG1 PE=4 SV=2	FALSE	Bovine	8	8	8	8	21.15	1.083	1.011	1.03	1.115	1.041	0.934	134	130.1	145.1	135.4	40.02	18.95	68.87	72.57	253.6	134	132.7	113.7	148.9	410	145.1	130.4	404.6	120.7	135.4	4	4	4	4	4	4	4	4	4	4	4	11	7.98641	7.06609	7.05202
High	Q28060	Desmocollin-3 OS=Bos taurus OX=9913 GN=DSC3 PE=2 SV=1	FALSE	Bovine	6	7	10	7	29.24	1.48	1.472	0.784	1.161	1.155	0.995	359.1	457.8	531.4	528.7	69.82	7.31	9.7	19.4	359.1	666.8	130.5	434.8	482.2	473.5	531.4	575.4	370.1	531.9	528.7	4	4	4	4	4	4	4	4	4	4	4	11	8.48824	9.38111	7.02791
High	A0A3Q1M909	peptide-methionine (S)-S-oxide reductase OS=Bos taurus OX=9913 GN=MSRA PE=1 SV=1	FALSE	Bovine	44	8	8	8	23.88	3.201	2.938	0.375	1.199	1.101	0.918	107.3	286.3	343.4	315.2	85.8	3.88	35.53	37.92	100.6	409.9	107.3	278.6	294.3	180.7	343.4	383.8	188.1	421.7	315.2	6	6	6	6	6	6	6	6	6	6	6	11	6.65249	8.67913	6.74551
High	A0AAF6Z5S1	C1q domain-containing protein OS=Bos taurus OX=9913 PE=4 SV=1	TRUE	Bovine	39	7	13	6	33.36	1.121	1.134	1.145	1.284	1.299	1.012	510	445.3	571.9	578.6	64.32	18.78	42.9	48.6	510	603.6	109.8	389.6	509	1026.5	471	571.9	1104.5	578.6	452.3	6	6	6	6	6	6	6	6	6	6	6	11	8.99435	9.23745	6.77873
High	P67983	Metallothionein-1A OS=Bos taurus OX=9913 GN=MT1A PE=1 SV=1	TRUE	Bovine	87	5	9	5	28.72	2.342	2.378	0.558	1.308	1.328	1.015	284.6	509.6	666.7	676.9	81.4	43.24	16.15	8.61	284.6	781.8	154.2	371.6	698.9	666.7	536.6	744.1	688.7	586.3	676.9	3	3	3	3	3	3	3	3	3	3	3	11	8.15279	9.61066	7.26866
High	A0A3Q1MUJ8	Plexin B2 OS=Bos taurus OX=9913 GN=PLXNB2 PE=3 SV=2	FALSE	Bovine	5	8	8	8	20.18	1.021	1.084	1.109	1.132	1.202	1.062	115.1	103.8	117.4	124.7	51.98	10.53	48.45	64.81	135.9	115.1	40	96.3	111.8	245.1	109.2	117.4	309.6	124.7	98.4	4	4	4	4	4	4	4	4	4	4	4	11	7.0864	6.84674	5.32193
High	A0A140T894	14-3-3 protein beta/alpha OS=Bos taurus OX=9913 GN=YWHAB PE=3 SV=1	FALSE	Bovine	22	7	10	2	25.94	2.798	2.036	0.557	1.56	1.135	0.728	69.9	125.5	195.7	142.4	101.34	12.79	45.27	65.15	69.9	270.5	35.3	114.6	137.4	88.9	195.7	245.5	43.5	142.4	218.7	1	1	1	1	1	1	1	1	1	1	1	11	6.12722	8.07948	5.1416
High	ENSEMBL:ENSBTAP00000016046	(Bos taurus) similar to fibulin-1 C isoform 1 [OS=Bos taurus]	TRUE		11	5	6	5	21.56	0.954	0.839	1.148	1.095	0.963	0.879	228.9	199.3	218.3	191.9	53.59	8.53	54.74	56.61	251.2	228.9	70.7	187.6	211.7	509.2	218.3	208.6	462	191.9	184.3	5	5	5	5	5	5	5	5	5	5	5	11	7.97269	7.83857	6.14364
High	O97680	Thioredoxin OS=Bos taurus OX=9913 GN=TXN PE=3 SV=3	FALSE	Bovine	71	7	7	2	17.96	1.802	1.632	0.8	1.441	1.305	0.906	293.5	367.1	528.9	479	71.34	38.15	37.33	55.92	293.5	668.2	154.9	278.4	484	952.6	515.7	528.9	1118.8	442.6	479	5	5	5	5	5	5	5	5	5	5	5	11	8.19722	9.38414	7.27519
High	A0AAA9TXC4	Peptidoglycan recognition protein 2 OS=Bos taurus OX=9913 GN=PGLYRP2 PE=3 SV=1	TRUE	Bovine	15	7	8	7	24.76	1.164	0.964	0.942	1.097	0.909	0.828	385.4	409	448.6	371.6	62.27	19.82	53.18	50.68	509	385.4	104.4	355.2	471	954.8	375.7	448.6	799.1	342.5	371.6	5	5	5	5	5	5	5	5	5	5	5	11	8.99152	8.59021	6.70598
High	ENSEMBL:ENSBTAP00000011227	(Bos taurus) 15 kDa protein [OS=Bos taurus]	TRUE		62	4	4	3	13.34	0.861	0.824	1.511	1.302	1.246	0.957	109.5	72.5	94.3	90.3	62.42	5.07	73.9	72.68	127.4	109.5	25.3	75.1	69.9	298.2	90.2	94.3	270.9	90.3	80.9	3	3	3	3	3	3	3	3	3	3	3	11	6.99322	6.77479	4.66107
High	A0AAF6Z3T3	Lipocalin/cytosolic fatty-acid binding domain-containing protein OS=Bos taurus OX=9913 PE=3 SV=1	FALSE	Bovine	39	6	6	6	18.77	1.571	1.52	0.735	1.155	1.117	0.967	313.2	426.1	492.1	476.1	66.18	25.42	32.76	37.91	313.2	522.1	106.6	355.3	511	755.3	408.8	492.1	820.4	476.1	419.8	6	6	6	6	6	6	6	6	6	6	6	11	8.29094	9.02818	6.73606
High	A0A452DJ95	Retinol binding protein 1 OS=Bos taurus OX=9913 GN=RBP1 PE=3 SV=2	FALSE	Bovine	26	4	5	4	18.23	2.149	2.198	0.483	1.037	1.061	1.023	92.9	192.5	199.7	204.2	57.55	0.98	18.24	6.27	92.9	201.1	70.3	191.2	193.8	228	157.3	199.7	221.9	196.5	204.2	3	3	3	3	3	3	3	3	3	3	3	11	6.53761	7.65177	6.13545
High	Q2KIX7	Protein HP-25 homolog 1 OS=Bos taurus OX=9913 PE=1 SV=1	FALSE	Bovine	23	5	5	4	17.16	1.01	0.977	0.875	0.884	0.855	0.967	206	235.5	208.1	201.3	78.78	38.74	90.82	82.2	452.7	206	73.7	177.8	312	850.7	187.1	208.1	705.8	179.6	201.3	4	3	4	4	4	4	4	4	4	3	4	11	8.82241	7.6865	6.20359
High	A0AAA9STV6	Galectin OS=Bos taurus OX=9913 GN=LGALS3 PE=1 SV=1	FALSE	Bovine	21	4	4	4	15.67	2.347	2.104	1.415	3.323	2.978	0.896	156	110.2	366.2	328.2	93.94	16.06	29.34	30.01	156	593.2	106.3	98.3	123.5	283.4	366.2	507.1	328.2	324.1	531.1	3	3	3	3	3	3	3	3	3	3	3	11	7.2854	9.21237	6.732
High	F6PSM0	Dickkopf WNT signaling pathway inhibitor 3 OS=Bos taurus OX=9913 GN=DKK3 PE=3 SV=1	FALSE	Bovine	12	4	4	4	16.25	1.528	1.181	2.405	3.674	2.839	0.773	127.7	53.1	195.2	150.8	40.7	1.69	35.75	27.65	127.7	132.1	55.8	52.5	53.8	222.3	103.7	195.2	208.7	121.6	150.8	3	3	3	3	3	3	3	3	3	3	3	11	6.99661	7.04549	5.80219
High	E1BHY6	Granulin OS=Bos taurus OX=9913 GN=GRN PE=3 SV=4	FALSE	Bovine	13	5	5	5	18.04	2.018	1.45	1.088	2.196	1.578	0.719	125.4	115.2	253.1	181.9	74.35	27.36	26.93	29.04	125.4	223.9	34	94.7	140.2	301.1	172.1	253.1	287.8	181.9	177	3	3	3	3	3	3	3	3	3	3	3	11	6.97039	7.80671	5.08746
High	F6QFT2	CCN family member 3 OS=Bos taurus OX=9913 GN=CCN3 PE=3 SV=1	FALSE	Bovine	14	4	5	4	14.2	1.764	1.646	0.841	1.484	1.384	0.933	97.6	116	172.1	160.6	63.51	17.03	9.53	13.26	97.6	198.3	53.9	131	102.8	147.8	172.1	177.5	138.8	181.2	160.6	2	2	2	2	2	2	2	2	2	2	2	11	6.60881	7.63154	5.75221
High	P81644	Apolipoprotein A-II OS=Bos taurus OX=9913 GN=APOA2 PE=1 SV=2	TRUE	Bovine	42	5	10	5	32.38	1.002	0.914	0.736	0.738	0.673	0.912	190	258	190.4	173.7	97.45	55.57	131.92	149.12	690	190	99.3	170.3	390.8	1905.5	190.4	169.7	3301.2	163.6	173.7	5	5	5	5	4	5	5	5	5	5	5	11	9.43045	7.56986	6.63372
High	F6S1Q0	Keratin 18 OS=Bos taurus OX=9913 GN=KRT18 PE=1 SV=2	FALSE	Bovine	24	10	11	8	30.31	1.677	2.003	7.348	12.323	14.719	1.194	267.3	36.4	448.3	535.5	60.21	8.83	23.24	34.3	267.3	421.3	103.4	34.2	38.7	496.2	309.3	448.3	535.5	327.1	677	3	3	3	3	3	3	3	3	3	3	3	11	8.06232	8.7187	6.69209
High	P62935	Peptidyl-prolyl cis-trans isomerase A OS=Bos taurus OX=9913 GN=PPIA PE=1 SV=2	FALSE	Bovine	49	9	13	8	31.31	1.068	0.982	0.254	0.271	0.249	0.919	188.8	744.6	201.6	185.4	45.08	76.03	58.19	65.06	188.8	296.3	116.6	408.3	1357.9	472.3	201.6	174.7	489.4	164.2	185.4	5	5	5	5	5	5	5	5	5	5	5	11	7.56071	8.21091	6.86542
High	Q9XTA3	Myocilin OS=Bos taurus OX=9913 GN=MYOC PE=2 SV=1	FALSE	Bovine	14	6	6	6	20.39	1.699	1.467	0.904	1.536	1.326	0.863	188	208	319.5	275.9	69.2	1.64	7.48	21.49	188	348.7	69.9	205.6	210.4	320.2	280.2	319.5	203.3	315.6	275.9	4	4	4	4	4	4	4	4	4	4	4	11	7.55459	8.44584	6.12722
High	F6R547	BPTI/Kunitz inhibitor domain-containing protein OS=Bos taurus OX=9913 PE=4 SV=2	FALSE	Bovine	42	6	6	5	20.72	1.181	1.312	1.045	1.234	1.371	1.111	222.4	212.9	262.7	291.8	42.25	30.39	66.96	59.23	222.4	265.9	104.5	171.1	264.8	711.7	230.6	262.7	672.9	291.8	237.3	5	5	5	5	5	5	5	5	5	5	5	11	7.79701	8.05474	6.70736
High	A0A3Q1LLT0	Ig-like domain-containing protein OS=Bos taurus OX=9913 PE=4 SV=2	FALSE	Bovine	20	2	2	2	12.51	0.941	0.89	1.467	1.38	1.305	0.946	146.3	99.8	137.7	130.2	60.71	4.59	50.3	37.88	146.3	152.2	33.1	96.6	103.1	288.1	121.7	137.7	226.2	116.6	130.2	2	2	2	2	2	2	2	2	2	2	2	11	7.19279	7.24982	5.04876
High	A0A3Q1MY30	Laminin subunit beta 1 OS=Bos taurus OX=9913 GN=LAMB1 PE=4 SV=2	FALSE	Bovine	4	7	7	7	21.07	0.966	0.991	1.495	1.444	1.482	1.026	326.5	218.5	315.4	323.7	66.89	12.03	66.58	59.22	399.1	326.5	64.3	200.6	237.9	830.3	264.6	315.4	768.2	323.7	278.7	5	5	5	5	5	5	5	5	5	5	5	11	8.64061	8.35094	6.00675
High	A0A3Q1MI76	Deleted in malignant brain tumors 1 protein OS=Bos taurus OX=9913 PE=1 SV=2	FALSE	Bovine	14	4	4	4	15.98	5.381	3.258	9.641	51.878	31.409	0.605	30.8	3.2	165.7	100.3	67.3	23.87	82.16	90.61	64.7	15.9	30.8	3.8	2.7	165.7	11	221.3	196.2	10.7	100.3	3	3	3	2	1	3	2	3	3	2	3	11	6.01569	3.99095	4.94486
High	Q3T0E0	Copper transport protein ATOX1 OS=Bos taurus OX=9913 GN=ATOX1 PE=3 SV=1	FALSE	Bovine	85	4	5	4	16.61	1.745	1.637	0.592	1.032	0.968	0.938	212.5	359.2	370.8	347.8	50.98	8.19	2.5	8.82	212.5	367	129.6	339	380.7	370.8	357.7	375.5	395	347.8	334.7	4	4	4	4	4	4	4	4	4	4	4	11	7.73132	8.51964	7.01792
High	E1BKL4	Cartilage intermediate layer protein 2 OS=Bos taurus OX=9913 GN=CILP2 PE=4 SV=1	FALSE	Bovine	5	6	6	6	12.69	1.174	1.181	1.142	1.341	1.349	1.006	88.1	77.1	103.4	104.1	61.84	8.73	30.61	36.73	88.1	109.2	22.4	72.5	82.1	161.5	93.8	103.4	187	102.8	104.1	3	3	3	3	3	3	3	3	3	3	3	11	6.46107	6.77083	4.48543
High	O02659	Mannose-binding protein C OS=Bos taurus OX=9913 GN=MBL PE=2 SV=1	FALSE	Bovine	33	8	9	8	27.56	1.014	0.926	1.145	1.161	1.061	0.913	402.9	351.7	408.4	373.1	65.57	30.49	64.47	57.54	525.3	402.9	92.5	282.6	437.9	1027	334.4	408.4	908.6	373.1	356.2	6	6	6	6	6	6	6	6	6	6	6	11	9.037	8.65428	6.53138
High	Q9BGI3	Peroxiredoxin-2 OS=Bos taurus OX=9913 GN=PRDX2 PE=2 SV=1	FALSE	Bovine	26	6	6	6	19.17	1.719	1.268	1.1	1.891	1.395	0.738	239.1	217.3	411	303.1	56.76	3.94	17.93	21.67	239.1	290.4	72.5	211.3	223.4	411	297.4	416.4	399.4	263.8	303.1	4	4	4	4	4	4	4	4	4	4	4	11	7.90147	8.1819	6.17991
High	F6QEU6	Phosphoglucomutase 2 OS=Bos taurus OX=9913 GN=PGM2 PE=1 SV=2	FALSE	Bovine	14	7	7	7	22.88	3.349	2.627	0.31	1.04	0.816	0.784	115.5	372.1	386.9	303.5	71.92	8.37	49.51	41.39	78.3	299.1	115.5	350.7	394.9	139.1	386.9	434	158.3	303.5	391.3	4	4	4	4	4	4	4	4	4	4	4	11	6.29094	8.22448	6.85175
High	A0AAA9SEK8	Semaphorin 7A OS=Bos taurus OX=9913 GN=SEMA7A PE=3 SV=1	FALSE	Bovine	10	6	7	6	18.42	1.564	1.036	1.278	1.999	1.323	0.662	220.8	172.8	345.4	228.7	61.12	11.51	9.85	17.57	220.8	347.6	82.5	159.3	187.5	295.4	345.4	357	177.9	253.8	228.7	3	3	3	3	3	3	3	3	3	3	3	11	7.7866	8.44128	6.36632
High	A0A3Q1MU98	Complement component C9 OS=Bos taurus OX=9913 GN=C9 PE=1 SV=1	TRUE	Bovine	11	6	8	6	22.63	1.192	1.164	0.897	1.07	1.044	0.976	159.5	177.8	190.2	185.6	45.45	17.39	33.14	31.68	159.5	202.1	72.9	157.1	201.1	298.1	162	190.2	302.1	185.6	176.3	3	3	3	3	3	3	3	3	3	3	3	11	7.31741	7.65893	6.18785
High	Q95122	Monocyte differentiation antigen CD14 OS=Bos taurus OX=9913 GN=CD14 PE=2 SV=2	FALSE	Bovine	16	5	5	5	15.74	1.567	1.105	0.758	1.188	0.838	0.705	281	370.5	440.2	310.3	55.38	8.49	21.67	2.87	281	282.9	77	348.9	393.5	492.4	316.7	440.2	324.3	310.3	307.5	5	5	5	5	5	5	5	5	5	5	5	11	8.13443	8.14415	6.26679
High	G3N1H5	Ig-like domain-containing protein OS=Bos taurus OX=9913 PE=4 SV=2	FALSE	Bovine	31	3	3	2	10.38	0.863	0.83	1.349	1.164	1.119	0.962	149.9	111.1	129.3	124.3	54.75	16.03	53.14	48.59	175.8	149.9	47.2	99.1	124.5	294.6	129.3	123.9	262.7	117.9	124.3	2	2	2	2	2	2	2	2	2	2	2	11	7.45779	7.22786	5.56071
High	Q06283	Lysozyme C-2 OS=Bos taurus OX=9913 GN=LYZ2 PE=1 SV=2	FALSE	Bovine	39	4	4	1	15.33	1.016	1.097	1.093	1.11	1.198	1.079	68.2	62.4	69.3	74.8	33.47	34.79	41.75	31.05	68.2	70.6	35.7	48.6	80.3	135.2	69.3	69.1	111.4	61.9	74.8	1	1	1	1	1	1	1	1	1	1	1	11	6.0917	6.1416	5.15785
High	P01888	Beta-2-microglobulin OS=Bos taurus OX=9913 GN=B2M PE=1 SV=2	FALSE	Bovine	63	7	8	7	18.63	0.924	0.81	1.765	1.632	1.43	0.876	413.2	234.1	382	334.7	62.62	21.18	60.22	54.43	444	413.2	87.9	201.3	272.2	907.1	319.2	382	790.5	334.7	331.2	7	7	7	7	7	7	7	7	7	7	7	11	8.79442	8.6907	6.45779
High	A0AAA9THP6	Ig-like domain-containing protein OS=Bos taurus OX=9913 PE=4 SV=1	FALSE	Bovine	77	3	7	1	21.85	1.647	1.355	0.659	1.085	0.893	0.823	45.7	69.3	75.2	61.9	75.87	19.35	19.08	22.23	45.7	79.4	10.7	79.5	60.4	75.2	66.7	96.1	47	74.1	61.9	1	1	1	1	1	1	1	1	1	1	1	11	5.51412	6.31107	3.41954
High	Q03247	Apolipoprotein E OS=Bos taurus OX=9913 GN=APOE PE=1 SV=1	TRUE	Bovine	16	4	4	4	14.93	0.907	0.801	2.435	2.207	1.95	0.883	192.1	78.9	174.2	153.9	66.97	3.41	67.04	66.34	249.6	192.1	41	77	80.8	485.4	161.4	174.2	428.4	145.6	153.9	4	4	4	4	4	4	4	4	4	4	4	11	7.96347	7.58571	5.35755
High	Q3ZCL8	SH3 domain-binding glutamic acid-rich-like protein 3 OS=Bos taurus OX=9913 GN=SH3BGRL3 PE=3 SV=1	FALSE	Bovine	47	5	13	5	36.72	1.424	1.483	0.676	0.962	1.002	1.041	151.3	224	215.4	224.3	50.46	4.05	15.4	17.69	151.3	277.4	104.1	217.6	230.5	215.4	175.1	239	224.3	171.6	244.8	4	4	4	4	4	4	4	4	4	4	4	11	7.24127	8.11582	6.70183
High	Q58D84	Follistatin-related protein 1 OS=Bos taurus OX=9913 GN=FSTL1 PE=2 SV=1	FALSE	Bovine	20	7	7	7	20.86	1.418	1.401	1.116	1.582	1.563	0.988	361.6	324	512.6	506.6	57.96	1.09	19.65	8.43	361.6	557.7	146.2	321.5	326.5	512.6	498.9	699.6	544.9	460.1	506.6	7	7	7	7	7	7	7	7	7	7	7	11	8.49825	9.12335	7.1918
High	A0A452DIS6	Endoplasmic reticulum protein 27 OS=Bos taurus OX=9913 GN=ERP27 PE=3 SV=2	FALSE	Bovine	22	5	8	5	18.49	1.694	1.547	0.758	1.284	1.173	0.913	271.3	357.8	459.5	419.7	46.67	16.33	20.15	21.69	271.3	485.9	199.8	318.6	401.8	547.9	363.7	459.5	566	419.7	378.3	4	4	4	4	4	4	4	4	4	4	4	11	8.08375	8.92452	7.64241
High	A0A3Q1M8J9	Glyceraldehyde-3-phosphate dehydrogenase OS=Bos taurus OX=9913 GN=GAPDH PE=3 SV=2	FALSE	Bovine	22	6	7	6	19.81	1.867	1.488	1.04	1.941	1.547	0.797	179.3	172.5	334.8	266.9	60.44	15.79	17.06	14.89	179.3	445	162.4	193	154.2	334.8	359.4	256	286	212.7	266.9	5	5	5	5	4	5	5	5	5	5	5	11	7.48623	8.79766	7.34341
High	A0AAA9TD53	Coagulation factor X OS=Bos taurus OX=9913 GN=F7 PE=4 SV=1	FALSE	Bovine	7	5	5	5	15.27	1.889	1.551	0.8	1.51	1.24	0.821	165	206.3	311.6	255.9	74.01	7.88	15.65	4.71	165	342.6	64	195.1	218.2	311.6	268.8	367.4	271.5	247.6	255.9	4	4	4	4	4	4	4	4	4	4	4	11	7.36632	8.42038	6
High	A0A3Q1LVC7	Ezrin OS=Bos taurus OX=9913 GN=EZR PE=1 SV=1	FALSE	Bovine	9	7	7	6	20.96	1.928	1.681	3.323	6.406	5.587	0.872	253.2	76.2	488	425.6	95.94	8.59	13.63	16.37	253.2	935	148	71.7	81	401	488	526.6	425.6	517.3	375.5	6	6	6	6	6	6	6	6	6	6	6	11	7.98413	9.86882	7.20945
High	A0AAA9S8H4	Acireductone dioxygenase OS=Bos taurus OX=9913 GN=ADI1 PE=3 SV=1	FALSE	Bovine	16	5	5	5	15.92	3.68	3.606	0.28	1.03	1.009	0.98	158.2	565.1	582.2	570.5	103.04	13.71	44.83	46.16	158.2	804.4	139.6	512.8	622.9	268.1	582.2	730.9	235.8	668.8	570.5	5	5	5	5	5	5	5	5	5	5	5	11	7.30561	9.65177	7.12516
High	F6R695	WAP four-disulfide core domain protein 2 OS=Bos taurus OX=9913 GN=WFDC2 PE=1 SV=1	FALSE	Bovine	29	3	4	3	12.73	1.614	1.34	4.072	6.571	5.455	0.83	128.2	31.5	206.9	171.7	82.51	22.47	15.02	34.25	128.2	311.6	49.4	26.8	37	206.9	193.6	256	154.8	282.8	171.7	3	3	3	3	3	3	3	3	3	3	3	11	7.00225	8.28355	5.62644
High	A0A3Q1LFZ4	Angiopoietin like 3 OS=Bos taurus OX=9913 GN=ANGPTL3 PE=4 SV=1	FALSE	Bovine	11	4	4	4	12.41	0.936	0.918	1.098	1.027	1.008	0.981	331.2	301.7	310	304.1	34.97	3.6	22.32	6.8	331.2	363.6	174.2	309.4	294.1	446.7	310	308.9	317.3	304.1	277.3	4	4	4	4	4	4	4	4	4	4	4	11	8.37156	8.50621	7.4446
High	Q32PA4	14 kDa phosphohistidine phosphatase OS=Bos taurus OX=9913 GN=PHPT1 PE=2 SV=1	FALSE	Bovine	38	4	4	4	13.83	1.861	1.929	0.221	0.411	0.426	1.037	117.7	533.2	219.1	227.1	48.09	8.55	17.81	14.95	117.7	248.7	113.3	566.4	501.9	162.3	219.1	229.9	285.7	218.7	227.1	4	4	4	4	4	4	4	4	4	4	4	11	6.87897	7.95826	6.824
High	F1MZF2	Desmocollin 2 OS=Bos taurus OX=9913 GN=DSC2 PE=4 SV=3	FALSE	Bovine	6	4	4	4	14.47	1.716	1.653	1.474	2.529	2.437	0.963	46.1	31.3	79.1	76.2	67.02	13.24	17.79	13.6	46.1	80.1	16.4	34.4	28.5	90.3	62.9	79.1	76.2	94.6	74.5	2	2	2	2	2	2	2	2	2	2	2	11	5.52669	6.32373	4.03562
High	A0A3Q1LSX3	Macrophage stimulating 1 OS=Bos taurus OX=9913 GN=MST1 PE=3 SV=2	FALSE	Bovine	10	6	6	6	19.03	1.09	0.962	1.218	1.327	1.171	0.883	178	146.2	194	171.2	56.59	14.29	46.75	71.81	178	181.4	47	132.1	161.8	392	178.3	194	526.9	171.2	166.1	4	4	4	4	4	4	4	4	4	4	4	11	7.47573	7.50303	5.55459
High	A0AAA9SNN4	Phosphoglycerate kinase OS=Bos taurus OX=9913 GN=PGK1 PE=1 SV=1	FALSE	Bovine	14	5	5	5	16.12	1.55	1.18	1.528	2.368	1.803	0.762	365.1	238.9	565.7	430.9	69.23	42.34	18.73	16.98	365.1	768.1	176.5	175.5	325.4	752.8	540.2	565.7	520.6	371.9	430.9	4	4	4	4	4	4	4	4	4	4	4	11	8.51215	9.58515	7.46352
High	P62326	Thymosin beta-4 OS=Bos taurus OX=9913 GN=TMSB4 PE=1 SV=2	FALSE	Bovine	50	7	17	3	38.88	0.939	0.883	1.108	1.041	0.979	0.94	884.1	798	830.5	781	70.47	77.2	45.02	29.06	914.9	884.1	119.4	432.5	1472.3	1485.7	639.9	830.5	1209.7	781	729.8	6	6	6	6	6	6	6	6	6	6	6	11	9.83747	9.78807	6.89966
High	A0A452DJ96	Phosphoglucomutase-1 OS=Bos taurus OX=9913 GN=PGM1 PE=3 SV=1	FALSE	Bovine	8	4	4	4	15.98	1.589	1.745	0.103	0.164	0.18	1.099	86.1	832.6	136.8	150.3	66.24	17.07	77.85	38.07	53.1	193.7	86.1	737.5	940	93.2	136.8	392	138.4	150.3	265.8	3	3	3	3	3	3	3	3	3	3	3	11	5.73064	7.59768	6.42794
High	A0AAA9TZS0	Serpin family G member 1 OS=Bos taurus OX=9913 GN=SERPING1 PE=3 SV=1	TRUE	Bovine	15	6	8	6	16.19	1.12	1.056	0.843	0.944	0.89	0.943	826.3	980.5	925.4	872.3	50.01	23.79	32.39	40.31	826.3	1002.5	314.6	827.4	1162	1514	925.4	869.1	1517.2	730.8	872.3	6	6	6	6	6	6	6	6	6	6	6	11	9.69052	9.96939	8.29737
High	Q29RY7	Fibroleukin OS=Bos taurus OX=9913 GN=FGL2 PE=2 SV=1	FALSE	Bovine	11	7	8	7	21.03	1.258	1.5	0.927	1.166	1.391	1.192	220.1	237.4	277	330.2	81.88	15.07	17.42	29.65	220.1	418.9	45.5	213.3	264.2	263.5	277	360	195.5	359.6	330.2	3	3	3	3	3	3	3	3	3	3	3	11	7.78202	8.71046	5.50779
High	A6QP36	LMAN2 protein OS=Bos taurus OX=9913 GN=LMAN2 PE=2 SV=1	FALSE	Bovine	21	5	5	5	11.72	1.069	1.027	1.39	1.486	1.428	0.961	101.3	72.9	108.3	104.1	23.89	24.83	47.23	40.44	101.3	110.2	68	61	87	213.5	93.6	108.3	198.7	104.1	103.6	3	3	2	3	3	3	3	3	3	3	3	11	6.66249	6.78398	6.08746
High	P68252	14-3-3 protein gamma OS=Bos taurus OX=9913 GN=YWHAG PE=1 SV=2	FALSE	Bovine	25	7	10	4	29.44	2.424	1.472	0.793	1.922	1.167	0.607	189	238.4	458.2	278.3	66.82	5.39	39.19	58.85	189	543	187.5	247.7	229.5	255.9	596.3	458.2	154.1	278.3	522.2	3	3	3	3	3	3	3	3	3	3	3	11	7.56224	9.08481	7.55075
High	A0AAA9SPT2	Histidine-rich glycoprotein OS=Bos taurus OX=9913 GN=HRG PE=4 SV=1	FALSE	Bovine	10	5	5	5	15.92	0.908	0.901	2.708	2.458	2.44	0.993	364.6	134.6	330.9	328.4	62.98	25.66	40.47	53.39	389.2	364.6	75.9	161.7	112.1	630	327.2	330.9	757.6	320.1	328.4	5	5	5	5	5	5	5	5	5	5	5	11	8.60437	8.51017	6.24603
High	A0AAA9SP68	Ig-like domain-containing protein OS=Bos taurus OX=9913 PE=4 SV=1	TRUE	Bovine	49	3	3	2	9.34	0.882	0.816	1.155	1.019	0.943	0.925	134.8	116.6	118.9	110	64.72	9.22	69.35	73.29	177.1	134.8	32.6	109.3	124.5	343.1	118.9	109.8	336.7	110	100.5	2	2	2	2	2	2	2	2	2	2	2	11	7.46842	7.07468	5.0268
High	P28801	Glutathione S-transferase P OS=Bos taurus OX=9913 GN=GSTP1 PE=1 SV=2	FALSE	Bovine	25	4	4	4	10.9	1.821	1.419	0.451	0.821	0.639	0.779	138.2	306.8	251.7	196.1	50.79	0.95	14	22.42	138.2	268.3	104.4	308.8	304.7	251.7	225.4	296.8	189.4	196.1	278.5	3	3	3	3	3	3	3	3	3	3	3	11	7.11061	8.0677	6.70598
High	A0AAA9T1E3	Insulin-like growth factor-binding protein 2 OS=Bos taurus OX=9913 GN=IGFBP2 PE=4 SV=1	FALSE	Bovine	11	3	3	3	10.37	1.07	1.076	1.489	1.593	1.602	1.006	167.8	112.7	179.5	180.6	67.42	4.32	53.68	49.07	231.3	167.8	38.4	109.3	116.2	410.3	179.5	170.2	380.6	180.6	168	2	2	2	2	2	2	2	2	2	2	2	11	7.85362	7.3906	5.26303
High	A0AAA9TVP7	Beta-2-glycoprotein 1 OS=Bos taurus OX=9913 GN=APOH PE=4 SV=1	TRUE	Bovine	20	6	8	6	19.16	1.096	1.028	1.48	1.623	1.521	0.938	339.2	229.2	371.9	348.7	14.4	13.05	23.85	37.32	295.9	394.5	339.2	208.9	251.4	512.9	371.9	328.4	595.8	307.9	348.7	4	4	4	4	4	4	4	4	4	4	4	11	8.20897	8.62388	8.40599
High	F1N5T0	CutA divalent cation tolerance homolog OS=Bos taurus OX=9913 GN=CUTA PE=3 SV=2	FALSE	Bovine	22	3	3	3	10.47	1.071	1.103	1.025	1.098	1.131	1.03	232.8	227	249.3	256.8	49.47	1.92	2.01	2.72	232.8	269.6	86.1	230.1	224	256.3	246.6	249.3	257.4	245.2	256.8	3	3	3	3	3	3	3	3	3	3	3	11	7.86295	8.07468	6.42794
High	A0AAA9SQ35	phosphoglycerate mutase (2,3-diphosphoglycerate-dependent) OS=Bos taurus OX=9913 PE=3 SV=1	FALSE	Bovine	21	3	3	1	11.78	3.138	3.046	0.572	1.794	1.742	0.971	16.6	29	52.1	50.5	102.22	36.31	39.36	19.92	16.6	69.4	9.8	37.7	22.3	29.1	52.1	68	36.6	54.6	50.5	1	1	1	1	1	1	1	1	1	1	1	11	4.05311	6.11686	3.29278
High	P0CH28	Polyubiquitin-C OS=Bos taurus OX=9913 GN=UBC PE=1 SV=1	TRUE	Bovine	69	6	16	6	44.01	1.473	1.546	0.756	1.113	1.169	1.05	615.8	814.9	907.2	952.3	44.69	27.44	18.79	14.84	615.8	1122.6	495.5	991.8	669.5	701.2	907.2	1027.7	757.6	952.3	1016.5	6	6	6	6	6	6	6	6	6	6	6	11	9.26632	10.1326	8.95274
High	F1N759	Platelet-derived growth factor receptor beta OS=Bos taurus OX=9913 GN=PDGFRB PE=3 SV=3	FALSE	Bovine	3	3	3	3	11.29	0.875	0.909	1.281	1.121	1.164	1.038	200.4	156.5	175.4	182.1	66.82	27.42	46.07	45.06	257.8	200.4	42.5	128.6	190.4	352.7	163	175.4	371.1	182.1	179.1	3	3	3	3	3	3	3	3	3	3	3	11	8.01011	7.64674	5.40939
High	A0AAA9TPB0	Cadherin-2 OS=Bos taurus OX=9913 GN=CDH2 PE=4 SV=1	FALSE	Bovine	7	5	7	5	20.72	1.334	1.319	1.343	1.792	1.773	0.989	129.9	96.7	173.2	171.4	74.99	18.85	47.27	43.03	129.9	194.4	22.7	84.6	110.6	308.8	124.4	173.2	305.2	171.4	138.6	2	2	2	2	2	2	2	2	2	2	2	11	7.02126	7.60288	4.50462
High	Q5E9F7	Cofilin-1 OS=Bos taurus OX=9913 GN=CFL1 PE=2 SV=3	FALSE	Bovine	29	5	5	5	13.19	1.927	1.765	1.271	2.448	2.243	0.916	126.9	99.9	244.6	224	79.98	1.93	12.6	6.83	126.9	436.5	117.4	101.3	98.5	209.9	244.6	270.6	215.9	224	246.1	4	4	4	4	4	4	4	4	4	4	4	11	6.98755	8.76984	6.87529
High	P00921	Carbonic anhydrase 2 OS=Bos taurus OX=9913 GN=CA2 PE=1 SV=3	TRUE	Bovine	25	5	5	5	11.53	1.293	1.218	1.041	1.346	1.268	0.942	193.4	185.8	250.2	235.6	65.16	3.4	16.46	7.42	193.4	285.5	55.1	181.4	190.3	308.5	224.6	250.2	235.6	257.1	222.1	3	3	3	3	3	3	3	3	3	3	3	11	7.59544	8.15735	5.78398
High	A0AAA9RVE7	Collagen type IX alpha 1 chain OS=Bos taurus OX=9913 GN=COL9A1 PE=4 SV=1	FALSE	Bovine	4	3	3	3	11.99	1.381	1.256	0.95	1.313	1.194	0.909	178.7	188.1	246.9	224.5	62.34	17.14	25.84	24.03	178.7	242.1	50	166.5	212.4	339.3	206.1	246.9	310.6	224.5	198.3	3	3	3	3	3	3	3	3	3	3	3	11	7.4814	7.91946	5.64386
High	A0AAA9TCQ9	AHNAK nucleoprotein OS=Bos taurus OX=9913 GN=AHNAK PE=1 SV=1	FALSE	Bovine	6	6	6	6	14.26	1.654	1.371	4.354	7.203	5.969	0.829	366.4	84.1	606.1	502.3	41.08	2.4	3.55	61.43	366.4	539.5	229.4	82.7	85.6	606.1	571.2	609.3	502.3	311.5	1045.1	4	4	4	4	4	4	4	4	4	4	4	11	8.51728	9.07548	7.84172
High	Q28178	Thrombospondin-1 OS=Bos taurus OX=9913 GN=THBS1 PE=2 SV=2	FALSE	Bovine	4	6	7	1	18.08	1.554	1.267	1.579	2.455	2	0.815	104.1	65.9	161.8	131.8	39.36	16.34	42.7	18.03	104.1	118.5	50.5	58.7	74	161.8	91.2	228.1	131.8	108.4	156.1	1	1	1	1	1	1	1	1	1	1	1	11	6.70183	6.88874	5.65821
High	A0A3Q1NHX9	Fibronectin OS=Bos taurus OX=9913 GN=FN1 PE=4 SV=1	FALSE	Bovine	2	5	5	5	16.15	1.321	0.632	4.164	5.502	2.633	0.478	327.7	78.7	432.9	207.1	55.01	16.38	24.99	24.35	327.7	400.3	106.5	70	88.4	432.9	346.5	569.4	284.5	207.1	179.4	3	3	3	3	3	3	3	3	3	3	3	11	8.35623	8.64494	6.73471
High	A0AAA9SGZ2	Peroxidasin OS=Bos taurus OX=9913 GN=PXDN PE=4 SV=1	FALSE	Bovine	3	3	3	3	12.93	0.899	1.083	2.126	1.911	2.302	1.205	35.9	16.9	32.2	38.8	54.74	14.74	51.75	37.24	45.1	35.9	12.2	15.2	18.7	72.3	32.2	31.3	64.2	38.8	32.4	2	2	2	2	2	2	2	2	2	2	2	11	5.49506	5.16591	3.60881
High	A0A3Q1LIB4	Vinculin OS=Bos taurus OX=9913 GN=VCL PE=1 SV=1	FALSE	Bovine	6	5	5	5	15.1	1.874	2.03	0.631	1.183	1.281	1.083	142.6	225.9	267.3	289.4	73.05	52.04	33.93	32.31	142.6	339.3	77.6	332.3	153.5	147.9	267.3	303.1	158.3	307.1	289.4	3	3	3	3	3	3	3	3	3	3	3	11	7.15583	8.40642	6.27798
High	A0AAA9SUS2	Dihydropyrimidinase OS=Bos taurus OX=9913 GN=DPYS PE=1 SV=1	FALSE	Bovine	9	3	3	3	11.34	0.881	1.03	0.806	0.711	0.83	1.168	168.9	209.4	148.9	173.9	28.37	6.83	14.78	5.26	97.6	168.9	169	199.6	219.8	118.9	148.9	159.5	180.9	162.9	173.9	2	2	2	2	2	2	2	2	2	2	2	11	6.60881	7.40003	7.40088
High	F1MSU7	Roundabout guidance receptor 4 OS=Bos taurus OX=9913 GN=ROBO4 PE=4 SV=4	FALSE	Bovine	4	3	3	3	12.03	1.288	1.305	1.096	1.412	1.43	1.013	69.9	63.8	90.1	91.2	66.99	26.3	45.74	49.85	69.9	92.5	15.3	52.9	77	166.6	72.2	90.1	188.5	91.2	79.8	2	2	2	2	2	2	2	2	2	2	2	11	6.12722	6.53138	3.93546
High	E1BCW0	HGF activator OS=Bos taurus OX=9913 GN=HGFAC PE=4 SV=4	FALSE	Bovine	6	5	5	5	7.95	1.165	1.128	0.823	0.959	0.929	0.968	156.5	190	182.3	176.5	55.85	9.43	7.92	15.98	156.5	228.8	62.5	203.2	177.8	182.3	174.8	203.3	143.8	198.8	176.5	3	3	3	3	3	3	3	3	3	3	3	11	7.29002	7.83794	5.96578
High	P55906	Transforming growth factor-beta-induced protein ig-h3 OS=Bos taurus OX=9913 GN=TGFBI PE=1 SV=2	FALSE	Bovine	8	5	5	5	13.84	1.016	0.866	1.376	1.398	1.191	0.852	263.1	191.2	267.2	227.7	61.03	13.2	51.08	50.8	301.6	263.1	63.5	174.1	209.9	579.6	267.2	247.4	476.6	227.7	198.4	4	4	4	4	4	4	4	4	4	4	4	11	8.23649	8.03947	5.98868
High	A0AAA9SHD2	Rab GDP dissociation inhibitor OS=Bos taurus OX=9913 GN=GDI2 PE=1 SV=1	FALSE	Bovine	13	4	4	4	10.7	3.074	3.427	0.406	1.249	1.393	1.115	104.3	256.6	320.5	357.3	97.65	9.98	26.93	18.18	104.3	494.4	98.5	239.1	275.4	244.3	320.5	420.6	262.4	374	357.3	3	3	3	3	3	3	3	3	3	3	3	11	6.7046	8.94953	6.62205
High	A0AAA9TP80	Ig-like domain-containing protein OS=Bos taurus OX=9913 PE=1 SV=1	FALSE	Bovine	13	5	6	5	16.2	1.189	0.883	1.028	1.222	0.908	0.743	146.7	142.7	174.5	129.6	45.24	27.05	31.66	36.76	162.2	146.7	59.3	117.6	173.2	256.9	139.6	174.5	224.8	119.5	129.6	3	3	3	3	3	3	3	3	3	3	3	11	7.34163	7.19673	5.88996
High	Q3SYW7	SPARC-like protein 1 OS=Bos taurus OX=9913 GN=SPARCL1 PE=2 SV=1	FALSE	Bovine	8	4	4	4	10.58	0.963	0.916	1.306	1.259	1.196	0.95	293	224.2	282.2	268.2	51.5	30.67	59.56	49.03	336.7	293	100.9	179.9	279.5	691.5	256.2	282.2	550.8	237.6	268.2	4	4	4	4	4	4	4	4	4	4	4	11	8.39532	8.19476	6.65678
High	A0A3Q1LQK2	Interleukin 1 receptor accessory protein OS=Bos taurus OX=9913 GN=IL1RAP PE=3 SV=2	FALSE	Bovine	10	6	6	6	14.75	0.901	1.295	1.14	1.027	1.476	1.438	278.6	244.4	251	360.8	78.07	5.07	48.97	4.77	278.6	431.7	42.7	253.4	235.8	544.7	251	248.1	360.8	389.1	356.8	4	4	4	4	4	4	4	4	4	4	4	11	8.12205	8.75389	5.41616
High	Q27975	Heat shock 70 kDa protein 1A OS=Bos taurus OX=9913 GN=HSPA1A PE=1 SV=2	FALSE	Bovine	10	7	9	3	22.36	2.408	2.424	1.781	4.289	4.317	1.006	49.7	27.9	119.6	120.4	87.91	3.56	15.15	4.89	47.8	199.5	49.7	28.6	27.2	106.5	119.6	143.4	113.7	125.3	120.4	2	2	2	2	2	2	2	2	2	2	2	11	5.57894	7.64024	5.63517
High	P00761	Trypsin OS=Sus scrofa PE=1 SV=1	TRUE		14	3	28	3	72.29	1.653	1.559	0.763	1.261	1.189	0.943	417.1	546.5	689.4	650.1	67.04	24.16	16.82	3.15	417.1	728.2	149.9	459.9	649.4	727.1	522.8	689.4	650.1	668.1	627.3	3	3	3	3	3	3	3	3	3	3	3	11	8.70425	9.50819	7.22786
High	P22226	Cathelicidin-1 OS=Bos taurus OX=9913 GN=CATHL1 PE=1 SV=2	FALSE	Bovine	28	3	4	3	14.97	1.028	0.845	1.277	1.314	1.08	0.822	239.2	187.3	246.1	202.3	54.7	36.08	63.17	72.23	253	239.2	69.2	144.3	243.1	592.1	192.3	246.1	633.5	200.5	202.3	3	3	3	3	3	3	3	3	3	3	3	11	7.98299	7.90207	6.1127
High	A0AAF6Z3H7	Cathepsin S OS=Bos taurus OX=9913 GN=CTSS PE=3 SV=1	FALSE	Bovine	10	3	3	3	9.7	1.075	1.003	1.275	1.37	1.278	0.933	175.9	138	189	176.3	38.83	9.77	6.93	4.88	175.9	193.6	84.2	147.8	128.7	203	176.8	189	187.1	176.3	170	3	3	3	3	3	3	3	3	3	3	3	11	7.45861	7.59694	6.39575
High	O77834	Peroxiredoxin-6 OS=Bos taurus OX=9913 GN=PRDX6 PE=1 SV=3	FALSE	Bovine	16	3	3	3	8.8	2.202	2.087	0.645	1.42	1.346	0.948	75.2	116.6	165.6	156.9	102.9	43.56	18.45	24.93	75.2	275	30	84.8	160.3	151.3	213.6	165.6	105.2	156.9	175.3	2	2	2	2	2	2	2	2	2	2	2	11	6.23266	8.10329	4.90689
High	O19131	Tumor necrosis factor receptor superfamily member 1A OS=Bos taurus OX=9913 GN=TNFRSF1A PE=2 SV=1	FALSE	Bovine	8	4	4	4	11.87	1.066	1.057	1.512	1.612	1.598	0.992	102.2	67.6	108.9	108	31.42	14.31	28.17	21.94	102.2	122	62.9	61	74.8	158.6	93.8	108.9	140.1	108	91.3	2	2	2	2	2	2	2	2	2	2	2	11	6.67525	6.93074	5.97499
High	Q9MZ08	Basal cell adhesion molecule OS=Bos taurus OX=9913 GN=BCAM PE=2 SV=2	FALSE	Bovine	8	5	5	5	13.78	1.702	1.472	2.255	3.838	3.32	0.865	256.1	113.6	435.9	377.1	72.56	30.66	25.22	13.61	256.1	431.6	66.7	91.1	141.6	591.9	362.9	435.9	425.6	377.1	323.5	3	3	3	3	3	3	3	3	3	3	3	11	8.00056	8.75355	6.05961
High	A0AAA9TVF6	Tenascin XB OS=Bos taurus OX=9913 GN=TNXB PE=3 SV=1	FALSE	Bovine	1	5	5	5	16.75	1.014	0.945	1.324	1.343	1.251	0.931	242.6	183.3	246.1	229.2	51.3	6.36	32.22	15.26	242.6	248.2	77.2	191.7	175.2	374.2	204.2	246.1	289.3	229.2	220.3	3	3	3	3	3	3	3	3	3	3	3	11	7.92244	7.95536	6.27053
High	Q28107	Coagulation factor V OS=Bos taurus OX=9913 GN=F5 PE=1 SV=1	TRUE	Bovine	2	4	4	4	13.38	1.473	1.334	0.533	0.785	0.711	0.906	94.9	177.9	139.7	126.6	62.36	2.2	2.06	32.45	94.9	98.7	20	175.2	180.7	139.7	135.8	141.3	167.4	85.4	126.6	2	2	2	2	2	2	2	2	2	2	2	11	6.56834	6.62498	4.32193
High	A0A3Q1M1V3	Kazal-like domain-containing protein OS=Bos taurus OX=9913 GN=LOC100296105 PE=4 SV=1	FALSE	Bovine	27	4	5	4	14.84	1.495	1.498	0.79	1.181	1.184	1.002	126	159.4	188.4	188.7	57.24	12.86	19.86	18.37	126	210.5	59.7	145.5	174.7	237.9	161.2	188.4	236.8	188.7	165.8	2	2	2	2	2	2	2	2	2	2	2	11	6.97728	7.71768	5.89966
High	P11116	Galectin-1 OS=Bos taurus OX=9913 GN=LGALS1 PE=1 SV=2	FALSE	Bovine	31	4	4	4	11.4	1.488	1.184	4.136	6.155	4.898	0.796	210.6	50.9	313.4	249.4	60.7	10.05	3.51	40.96	210.6	350.4	88	54.7	47.4	308.2	329.6	313.4	249.4	244.7	476.6	4	4	4	4	4	4	4	4	4	4	4	11	7.71836	8.45286	6.45943
High	A4FUZ1	Lactoylglutathione lyase OS=Bos taurus OX=9913 GN=GLO1 PE=2 SV=1	FALSE	Bovine	26	5	5	5	14.56	1.911	2.299	1.014	1.937	2.331	1.203	49.6	48.9	94.8	114.1	60.03	0.16	19.61	21.72	49.6	127	48.5	48.9	49	74.5	94.8	111.1	78.3	120.2	114.1	2	2	2	2	2	2	2	2	2	2	2	11	5.63227	6.98868	5.59991
High	A0A3Q1LUE9	Ig-like domain-containing protein OS=Bos taurus OX=9913 PE=1 SV=2	FALSE	Bovine	33	5	6	2	16.29	1.22	1.145	1.092	1.332	1.25	0.938	231	211.5	281.7	264.4	59.43	6.91	33.26	87.14	231	306.8	70.7	201.4	222.1	438.1	236	281.7	995.6	264.4	229.4	4	4	4	4	4	4	4	4	4	4	4	11	7.85175	8.26115	6.14364
High	A0AAA9SDR5	Elongation factor 1-alpha OS=Bos taurus OX=9913 PE=3 SV=1	FALSE	Bovine	15	8	10	8	16.49	2.427	1.96	1.722	4.178	3.375	0.808	271.8	157.9	659.6	532.9	94.97	15.97	29.3	10.3	271.8	1226.3	256.6	176.8	140.9	416.9	769	659.6	454.1	554.8	532.9	6	6	6	6	6	6	6	6	6	6	6	11	8.0864	10.2601	8.00338
High	A0A452DHZ3	Serpin family A member 5 OS=Bos taurus OX=9913 GN=SERPINA5 PE=3 SV=1	TRUE	Bovine	10	3	3	3	9.85	2.314	2.508	1.291	2.989	3.238	1.083	85	65.8	196.6	213	98.01	1.89	15.25	19.54	85	249.9	23.5	64.9	66.7	162.8	196.6	221.6	163.2	243	213	2	2	2	2	2	2	2	2	2	2	2	11	6.40939	7.96521	4.55459
High	A0A3Q1NC75	Calumenin OS=Bos taurus OX=9913 GN=CALU PE=1 SV=2	FALSE	Bovine	15	4	4	4	13.07	2.618	2.963	1.677	4.39	4.969	1.132	78.2	46.6	204.7	231.7	82.07	24.31	34.68	30.65	78.2	252.7	59.1	55.5	39.2	111.4	204.7	232.4	128.1	231.7	234.9	3	3	3	3	3	3	3	3	3	3	3	11	6.2891	7.98128	5.88509
High	A0AAA9TK47	Glyoxalase domain containing 4 OS=Bos taurus OX=9913 GN=GLOD4 PE=1 SV=1	FALSE	Bovine	15	5	6	5	13.46	1.589	1.199	0.44	0.7	0.528	0.754	296.4	673	471.1	355.4	28.8	4.29	46.36	38.9	231.3	409	296.4	652.9	693.8	186.8	471.1	530	226.7	355.4	509.3	4	4	4	4	4	4	4	4	4	4	4	11	7.85362	8.67596	8.2114
High	P10575	Glutaredoxin-1 OS=Bos taurus OX=9913 GN=GLRX PE=1 SV=3	FALSE	Bovine	30	2	2	2	7.28	2.305	1.827	0.602	1.388	1.1	0.793	138.9	230.6	320.1	253.6	85.32	19.94	20.5	12.98	138.9	316.8	39	200.1	265.8	333.4	223.6	320.1	313.9	253.6	251.3	2	2	2	2	2	2	2	2	2	2	2	11	7.1179	8.30743	5.2854
High	A2VDQ6	Cadherin 11 OS=Bos taurus OX=9913 GN=CDH11 PE=2 SV=1	FALSE	Bovine	7	5	6	5	15.07	1.253	1.122	0.99	1.24	1.111	0.896	194.3	196.3	243.4	218.1	67.38	17.27	35.96	32.79	194.3	256.8	41.7	173.6	222	373.8	185.9	243.4	357.1	218.1	202.8	4	4	4	4	4	4	4	4	4	4	4	11	7.60214	8.0045	5.38198
High	A0AAF6ZDZ8	Ras suppressor protein 1 OS=Bos taurus OX=9913 GN=RSU1 PE=4 SV=1	FALSE	Bovine	16	5	5	5	11.8	2.253	2.447	0.529	1.193	1.296	1.086	100.8	190.3	227.1	246.6	80.47	19.07	19.95	19.7	100.8	226	35	166.2	218	227.1	201	294.1	180.5	268.1	246.6	2	2	2	2	2	2	2	2	2	2	2	11	6.65535	7.82018	5.12928
High	ENSEMBL:ENSBTAP00000038329	(Bos taurus) 9 kDa protein [OS=Bos taurus]	TRUE		28	2	23	1	74.18	1.316	1.166	0.858	1.13	1.001	0.886	796.3	927.6	1048.1	928.3	51.74	7.21	9.72	24.74	796.3	1112.9	340.9	881.4	976.2	1048.1	1214.6	1016.9	659.2	1098.5	928.3	1	1	1	1	1	1	1	1	1	1	1	11	9.63717	10.1201	8.4132
High	Q58DC0	Serine/threonine-protein phosphatase CPPED1 OS=Bos taurus OX=9913 GN=CPPED1 PE=2 SV=1	FALSE	Bovine	13	5	5	5	12.97	2.277	2.878	0.283	0.643	0.813	1.264	90.7	320.8	206.4	260.9	79.49	2.16	46.18	38.49	70.6	284.4	90.7	325.8	316	138.9	206.4	348	131.4	260.9	302.1	4	4	4	4	4	4	4	4	4	4	4	11	6.1416	8.15178	6.50303
High	A0A3Q1MIL5	Ig-like domain-containing protein OS=Bos taurus OX=9913 PE=4 SV=2	FALSE	Bovine	14	2	2	1	6.98	1.058	0.955	1.166	1.234	1.113	0.902	45.4	39	48.1	43.4	48.02	18.44	35.26	39.22	69.9	45.4	25	44.4	34.2	84.8	47.9	48.1	71.5	34.1	43.4	1	1	1	1	1	1	1	1	1	1	1	11	6.12722	5.50462	4.64386
High	F1N0N6	CXXC motif containing zinc binding protein OS=Bos taurus OX=9913 GN=CZIB PE=3 SV=2	FALSE	Bovine	28	3	3	3	9.44	2	2.013	0.371	0.742	0.747	1.007	79.5	214.4	159.1	160.1	53.94	20.76	17.25	20.93	79.5	163.8	61.1	184.9	248.6	157.7	159.1	210.9	160.1	133	201.5	3	3	3	3	3	3	3	3	3	3	3	11	6.31288	7.35579	5.9331
High	Q58DH9	Alpha-N-acetylgalactosaminidase OS=Bos taurus OX=9913 GN=NAGA PE=2 SV=1	FALSE	Bovine	10	4	4	4	11.81	1.915	1.584	1.08	2.067	1.711	0.828	129	119.4	246.9	204.4	67.12	11.72	35.43	18.48	129	205.2	38.6	109.9	129.8	292.3	137	246.9	204.4	173.6	250.6	2	2	2	2	2	2	2	2	2	2	2	11	7.01123	7.68089	5.27053
High	Q95M12	Legumain OS=Bos taurus OX=9913 GN=LGMN PE=1 SV=1	FALSE	Bovine	12	5	5	5	12.11	1.169	0.988	0.703	0.822	0.694	0.845	252.8	359.8	295.6	249.8	58.9	21.51	36.25	33.91	272.6	252.8	63.3	308.7	419.4	478.5	244.4	295.6	388	205.3	249.8	4	4	4	4	4	4	4	4	4	4	4	11	8.09064	7.98185	5.98413
High	A0A3Q1MBE1	BPTI/Kunitz inhibitor domain-containing protein OS=Bos taurus OX=9913 GN=LOC404103 PE=4 SV=1	FALSE	Bovine	45	4	4	3	12.2	0.879	1.537	0.799	0.702	1.227	1.748	63.4	79.4	55.7	97.5	63.19	14.06	73.6	71.54	106.4	63.4	24.6	71.9	87.8	161.9	45.3	55.7	225.6	97.5	52.9	1	1	1	1	1	1	1	1	1	1	1	11	6.73335	5.98641	4.62059
High	A0A3Q1LTY7	Agrin OS=Bos taurus OX=9913 GN=AGRN PE=1 SV=1	FALSE	Bovine	2	4	4	4	12.56	1.366	1.187	0.972	1.328	1.154	0.869	187.7	193	256.3	222.7	50.55	16.63	25.66	25.25	187.7	245.8	76.6	171.5	217.2	349.4	212.4	256.3	335.9	221.6	222.7	4	4	4	4	4	4	4	4	4	4	4	11	7.55228	7.94134	6.25927
High	A0A3Q1M5H7	Mannose receptor C type 2 OS=Bos taurus OX=9913 GN=MRC2 PE=4 SV=2	FALSE	Bovine	3	4	4	4	11.25	0.842	0.989	1.309	1.102	1.295	1.175	51.2	39.1	43.1	50.7	62.29	35.03	71.63	69.76	87.8	51.2	21.3	30.4	50.4	132.3	41.8	43.1	148	50.7	47.3	1	1	1	1	1	1	1	1	1	1	1	11	6.45615	5.67807	4.41278
High	F1MZ33	Deoxyribonuclease-2-alpha OS=Bos taurus OX=9913 GN=DNASE2 PE=3 SV=2	FALSE	Bovine	13	5	5	5	11.24	0.958	1.037	1.058	1.014	1.097	1.082	175.6	166	168.3	182.2	24.27	8.82	37.51	46.09	193.7	175.6	118.2	156	176.7	300.3	168.3	160.3	351.6	156.5	182.2	3	3	3	3	3	3	3	3	3	3	3	11	7.59768	7.45615	6.88509
High	A0A3Q1LMG1	Fructose-bisphosphate aldolase OS=Bos taurus OX=9913 GN=ALDOA PE=1 SV=2	TRUE	Bovine	10	3	5	3	18.57	1.228	1.312	0.915	1.123	1.2	1.069	212.1	232	260.5	278.4	47.69	23.08	12.74	3.9	171.8	406.8	212.1	273.5	196.7	260.2	322.3	260.5	264.1	285.2	278.4	3	3	3	3	3	3	3	3	3	3	3	11	7.42459	8.66818	7.7286
High	F1N3A1	Thrombospondin 1 OS=Bos taurus OX=9913 GN=THBS1 PE=3 SV=2	FALSE	Bovine	4	6	7	1	15.89	0.818	0.767	1.571	1.285	1.204	0.937	159.1	101.3	130.2	122	42	19.34	29.73	48.78	159.1	142.5	294.8	116.2	88.3	207	125.3	130.2	249.3	107.9	122	2	2	2	2	2	2	2	2	2	2	2	11	7.31379	7.15482	8.20359
High	E1BHG5	Collagen type XXI alpha 1 chain OS=Bos taurus OX=9913 PE=4 SV=4	FALSE	Bovine	3	3	4	3	12.9	1.637	1.516	0.726	1.189	1.101	0.926	243.2	334.9	398.2	368.8	67.57	7.72	8.07	26.81	243.2	464.3	102.4	353.7	317.1	383.7	398.2	446.8	233.3	403.2	368.8	3	3	3	3	3	3	3	3	3	3	3	11	7.926	8.85891	6.67807
High	P10462	Protein S100-A2 OS=Bos taurus OX=9913 GN=S100A2 PE=1 SV=1	FALSE	Bovine	28	5	5	5	9.6	4.701	3.535	8.165	38.382	28.861	0.752	61.6	7.5	289.7	217.8	127.8	41.78	67.26	75.11	61.6	570.2	59.1	5.6	10.2	49.8	289.7	318.7	49	217.8	365.3	3	3	3	2	2	3	3	3	3	3	3	11	5.94486	9.15532	5.88509
High	A0AAA9SQG9	Carboxymethylenebutenolidase homolog OS=Bos taurus OX=9913 GN=CMBL PE=3 SV=1	FALSE	Bovine	14	4	4	4	5.49	1.684	1.633	0.373	0.629	0.61	0.97	78	208.8	131.3	127.4	52.81	21.38	35.34	32.52	78	176.2	74.3	179.3	243.2	73.5	131.3	156.5	77.1	127.4	153.5	2	2	2	2	2	2	2	2	2	2	2	11	6.2854	7.46107	6.21529
High	E1BCU8	Inducible T cell costimulator ligand OS=Bos taurus OX=9913 GN=ICOSLG PE=4 SV=3	FALSE	Bovine	14	5	5	5	12.86	1.126	1.005	1.216	1.37	1.222	0.892	140.7	115.7	158.5	141.4	49.38	17.05	29.17	29.75	140.7	152.9	49.5	102.5	130.6	214.4	119.2	158.5	218.1	141.4	128.6	3	3	3	3	3	3	3	3	3	3	3	11	7.13648	7.25644	5.62936
High	E1BGJ0	LDL receptor related protein 1 OS=Bos taurus OX=9913 GN=LRP1 PE=1 SV=4	FALSE	Bovine	1	6	6	6	15.2	0.95	0.925	1.054	1.002	0.975	0.973	85.8	81.4	81.5	79.3	47.76	16.26	43.96	51.29	94.3	85.8	32	72.5	91.3	155.8	73.1	81.5	179.2	79.1	79.3	2	2	2	2	2	2	2	2	2	2	2	11	6.55919	6.42291	5
High	A0A3Q1ND53	Hydroxyacylglutathione hydrolase, mitochondrial OS=Bos taurus OX=9913 GN=HAGH PE=3 SV=1	FALSE	Bovine	6	3	3	3	8.75	1.44	1.318	0.636	0.915	0.838	0.916	151.2	237.9	217.7	199.3	36.1	8.3	6.06	17.27	151.2	231.3	114.4	224.3	252.3	240.3	215.8	217.7	254.6	184.9	199.3	3	3	3	3	3	3	3	3	3	3	3	11	7.24031	7.85362	6.83794
High	A0A452DID1	Translationally-controlled tumor protein OS=Bos taurus OX=9913 GN=TPT1 PE=3 SV=1	FALSE	Bovine	16	3	3	3	11.64	2.741	2.357	0.336	0.92	0.792	0.86	58.3	173.7	159.9	137.5	86.21	3.1	33.34	11.41	48.8	212.4	58.3	169.9	177.6	93.8	159.9	190.3	133.2	137.5	163.8	2	2	2	2	2	2	2	2	2	2	2	11	5.60881	7.73064	5.86542
High	A0A3Q1LJT1	Ig-like domain-containing protein OS=Bos taurus OX=9913 PE=4 SV=1	FALSE	Bovine	18	2	2	2	5.79	0.948	0.892	1.022	0.969	0.911	0.94	36.8	36	34.9	32.8	60.41	76.63	103.12	107.03	43.8	36.8	9.5	19.6	66	166.9	26.9	34.9	180.3	28.9	32.8	2	2	2	2	2	2	2	2	2	2	2	11	5.45286	5.20163	3.24793
High	P80724	Brain acid soluble protein 1 OS=Bos taurus OX=9913 GN=BASP1 PE=1 SV=3	FALSE	Bovine	10	2	2	2	7.23	2.965	3.108	2.951	8.749	9.171	1.048	42.6	14.4	126.3	132.3	115.45	7.57	67.89	67.78	31.6	259	42.6	15.2	13.7	26.3	126.3	166.5	30	132.3	183.3	1	1	1	1	1	1	1	1	1	1	1	11	4.98185	8.01681	5.41278
High	A0AAA9SED7	cathepsin X OS=Bos taurus OX=9913 GN=CTSZ PE=1 SV=1	FALSE	Bovine	12	4	4	4	8.39	1.103	1.104	1.189	1.311	1.312	1.001	292.4	245.9	322.4	322.8	55.57	1.59	23.94	12.73	292.4	354.9	92.6	248.7	243.2	444.1	283.5	322.4	376.6	322.8	293.5	4	4	4	4	4	4	4	4	4	4	4	11	8.1918	8.47127	6.53294
High	A0AAA9STE6	Proteasome subunit alpha type-6 OS=Bos taurus OX=9913 GN=PSMA6 PE=3 SV=1	FALSE	Bovine	13	2	2	2	5.87	2.701	1.967	1.455	3.93	2.862	0.728	158.8	109.1	428.9	312.3	102.12	60.43	56.77	68.11	73.1	601.8	158.8	172.3	69.1	127.8	512.5	428.9	141.7	312.3	624.5	2	2	2	2	2	2	2	2	2	2	2	11	6.1918	9.23314	7.31107
High	P18203	Peptidyl-prolyl cis-trans isomerase FKBP1A OS=Bos taurus OX=9913 GN=FKBP1A PE=1 SV=2	FALSE	Bovine	26	2	4	2	16.8	1.725	1.623	0.541	0.934	0.878	0.94	69.1	127.7	119.2	112.1	40.88	10.49	19.43	8.52	69.1	126.3	62.3	137.5	118.5	84.5	122.8	119.2	101	112.1	119.8	2	2	2	2	2	2	2	2	2	2	2	11	6.11061	6.98071	5.96116
High	Q3SZH7	Leukotriene A-4 hydrolase OS=Bos taurus OX=9913 GN=LTA4H PE=2 SV=3	FALSE	Bovine	11	6	7	6	18.41	2.566	2.545	0.723	1.854	1.838	0.992	175.6	243	450.4	446.7	84.37	10.21	20.91	27.26	131.2	587.2	175.6	226	261.2	306.4	454.7	450.4	678.2	446.7	423.8	5	5	5	5	5	5	5	5	5	5	5	11	7.03562	9.19771	7.45615
High	P25417	Cystatin-B OS=Bos taurus OX=9913 GN=CSTB PE=1 SV=1	FALSE	Bovine	35	4	5	4	13.88	3.861	4.418	0.554	2.139	2.448	1.144	86.9	156.9	335.6	384	129.63	6.34	49.52	56.95	86.9	704.3	55.5	150	164.1	161.1	335.6	484.8	111.1	384	448.7	3	3	3	3	3	3	3	3	3	3	3	11	6.44128	9.46005	5.79442
High	A0A140T8A5	Isocitrate dehydrogenase [NADP] OS=Bos taurus OX=9913 GN=IDH1 PE=1 SV=1	FALSE	Bovine	13	6	7	6	14.51	1.042	1.023	1.088	1.134	1.113	0.982	448.7	412.5	467.7	459.2	51.17	2.24	34.36	40.41	525.9	448.7	159.1	406	419.1	791.6	467.7	442	770.6	360.2	459.2	5	5	5	5	5	5	5	5	5	5	5	11	9.03864	8.80961	7.31379
High	A0AAA9SYG8	Dentin matrix acidic phosphoprotein 1 OS=Bos taurus OX=9913 GN=DMP1 PE=4 SV=1	FALSE	Bovine	7	2	2	2	9.29	1.609	1.558	0.89	1.432	1.387	0.968	49.3	55.4	79.3	76.8	70.2	15.98	14.52	6.21	49.3	80.9	13.6	49.4	62	82.3	62.2	79.3	83.7	76.8	74.3	1	1	1	1	1	1	1	1	1	1	1	11	5.62352	6.33807	3.76553
High	A0AAA9TRE9	Serpin family F member 1 OS=Bos taurus OX=9913 GN=SERPINF1 PE=1 SV=1	TRUE	Bovine	11	4	4	4	12.23	0.898	0.945	1.459	1.311	1.379	1.052	161.9	110.9	145.4	153	76.47	1.54	70.58	80	262.4	161.9	31	109.7	112.2	417.7	127.7	145.4	502.1	153	128.5	2	2	2	2	2	2	2	2	2	2	2	11	8.03562	7.33896	4.9542
High	A0AAA9SVD1	Protein disulfide-isomerase A3 OS=Bos taurus OX=9913 GN=PDIA3 PE=3 SV=1	FALSE	Bovine	9	3	3	3	10.36	1.523	1.7	1.922	2.927	3.268	1.116	113.6	59.1	173.1	193.2	79.91	22.29	12.36	8.2	113.6	257.8	41.7	50.4	69.3	173.1	161.6	204.5	193.2	173	203.6	3	3	3	3	3	3	3	3	3	3	3	11	6.82782	8.01011	5.38198
High	P26892	Interleukin-6 OS=Bos taurus OX=9913 GN=IL6 PE=2 SV=1	FALSE	Bovine	18	3	3	3	9.67	2.088	0.319	25.402	53.047	8.113	0.153	82.9	3.3	173.2	26.5	78.91	5.65	32	7.15	82.9	139.7	14.9	3.4	3.1	173.2	94.2	180.2	26.4	26.5	29.9	1	1	1	1	1	1	1	1	1	1	1	11	6.3733	7.12619	3.89724
High	E1BF27	Solute carrier family 38 member 10 OS=Bos taurus OX=9913 GN=SLC38A10 PE=1 SV=4	FALSE	Bovine	3	2	2	2	8.47	1.004	1.098	1.212	1.217	1.331	1.094	79.9	65.9	80.2	87.7	57.39	19.36	63.71	58.17	112	79.9	28.5	57.4	75.6	207.3	71.2	80.2	198.7	87.7	71.2	2	2	2	2	2	2	2	2	2	2	2	11	6.80735	6.32012	4.83289
High	G3N2N7	Calpastatin OS=Bos taurus OX=9913 GN=CAST PE=1 SV=3	FALSE	Bovine	7	4	4	4	10.41	1.808	2.156	2.059	3.723	4.44	1.192	73.4	35.6	132.7	158.2	62.56	31.72	28.32	35.9	73.4	145.7	40	28.4	44.8	86.5	156.1	132.7	158.2	97.5	208.4	2	2	2	2	2	2	2	2	2	2	2	11	6.19771	7.18686	5.32193
High	A0AAA9TKA2	Chloride intracellular channel protein OS=Bos taurus OX=9913 GN=CLIC1 PE=1 SV=1	FALSE	Bovine	18	2	2	2	8.8	1.822	1.258	1.469	2.677	1.849	0.691	30.5	20.7	55.5	38.3	87.46	17.91	14.97	17.5	30.5	80.7	11.5	18.3	23.5	56.5	55.5	42.7	50.2	36.9	38.3	1	1	1	1	1	1	1	1	1	1	1	11	4.93074	6.3345	3.52356
High	F6RJ01	Trans-golgi network protein 2 OS=Bos taurus OX=9913 PE=4 SV=2	FALSE	Bovine	10	2	3	2	7.31	1.028	0.984	1.239	1.274	1.218	0.957	125.8	101.6	129.4	123.8	51.31	4.91	29.74	33.93	128.2	125.8	40	98.1	105.2	203.1	121.5	129.4	206.9	123.8	115.7	2	2	2	2	2	2	2	2	2	2	2	11	7.00225	6.97499	5.32193
High	E1BJW3	Multimerin 2 OS=Bos taurus OX=9913 GN=MMRN2 PE=4 SV=2	FALSE	Bovine	4	3	3	3	8.88	2.29	2.475	0.441	1.01	1.092	1.081	106.7	241.7	244.2	264	83.93	23.62	18.12	23.46	106.7	317.3	62.6	204.2	286.1	200.8	244.2	289.5	174.9	278.4	264	2	2	2	2	2	2	2	2	2	2	2	11	6.73742	8.3097	5.96809
High	F6R5A9	TNFR-Cys domain-containing protein OS=Bos taurus OX=9913 PE=4 SV=3	FALSE	Bovine	9	2	2	2	8.44	1.016	1.14	7.151	7.264	8.15	1.122	29.9	4.2	30.3	34	58.38	42.28	38.38	27.4	29.9	37	8.7	3.1	5.7	44.9	30.3	20.5	36.3	34	20.9	2	2	2	1	2	2	2	2	2	2	2	11	4.90207	5.20945	3.12102
High	P19879	Mimecan OS=Bos taurus OX=9913 GN=OGN PE=1 SV=3	FALSE	Bovine	10	3	3	3	9.57	1.813	1.218	0.823	1.492	1.002	0.672	65	79	117.8	79.2	116.69	20.24	119.53	123.88	277	65	15.3	68.4	91.2	761.1	81	117.8	672.1	78.3	79.2	2	2	2	2	2	2	2	2	2	2	2	11	8.11374	6.02237	3.93546
High	P05059	Chromogranin-A OS=Bos taurus OX=9913 GN=CHGA PE=1 SV=1	FALSE	Bovine	10	4	5	4	14.53	1.056	1.056	0.745	0.787	0.787	1	149.4	200.5	157.8	157.8	55.73	4.61	62.86	51.97	312	149.4	111.7	194	207.1	416.5	157.8	149.8	350.9	149.4	157.8	2	2	2	2	2	2	2	2	2	2	2	11	8.2854	7.22304	6.80349
High	A0A3Q1MTA5	Annexin OS=Bos taurus OX=9913 GN=ANXA8L1 PE=1 SV=1	FALSE	Bovine	13	4	4	4	11.51	3.377	1.548	4.66	15.735	7.213	0.458	69.3	14.9	233.9	107.2	93.44	3.32	39.49	57.34	58.5	288	69.3	15.2	14.5	111.8	262.6	233.9	93.6	107.2	248.8	1	1	1	1	1	1	1	1	1	1	1	11	5.87036	8.16993	6.11478
High	Q32PA1	CD59 glycoprotein OS=Bos taurus OX=9913 GN=CD59 PE=2 SV=1	FALSE	Bovine	17	2	2	2	7.7	1.186	0.986	1.059	1.257	1.045	0.831	128.3	121.2	152.3	126.6	56.47	3.36	18.78	0.88	128.3	150.5	37.9	118.3	124.1	182	124.6	152.3	126.9	124.8	126.6	2	2	2	2	2	2	2	2	2	2	2	11	7.00338	7.23362	5.24413
High	A0AAA9S530	Protein FAM3C OS=Bos taurus OX=9913 GN=FAM3C PE=3 SV=1	FALSE	Bovine	13	2	2	2	7.5	1.425	1.162	1.131	1.611	1.314	0.816	115.1	101.8	164	133.7	59.26	13.4	30.62	35.77	115.1	145.9	33.4	92.6	111.9	236.5	130.5	164	235.9	133.7	131.2	2	2	2	2	2	2	2	2	2	2	2	11	6.84674	7.18884	5.06178
High	A0AAA9SKR8	Ig-like domain-containing protein OS=Bos taurus OX=9913 PE=4 SV=1	FALSE	Bovine	31	2	2	1	4.86	1.072	0.817	1.703	1.826	1.392	0.763	16	9.4	17.2	13.1	73.53	15.02	55.76	49.98	19.3	16	2.1	8.4	10.5	33.3	11.2	17.2	28.8	13.1	12.9	1	1	1	1	1	1	1	1	1	1	1	11	4.27053	4	1.07039
High	A0AAA9TW15	Fibrinogen beta chain OS=Bos taurus OX=9913 GN=FGB PE=4 SV=1	TRUE	Bovine	8	3	4	3	11.97	1.266	1.178	0.668	0.846	0.787	0.93	141.2	211.4	178.8	166.4	65.12	41.6	6.3	41.09	141.2	201.5	38	156.1	286.3	185.5	163.8	178.8	319.8	166.4	164.6	2	2	2	2	2	2	2	2	2	2	2	11	7.1416	7.65464	5.24793
High	A0AAF6DM04	SERPINE1 mRNA binding protein 1 OS=Bos taurus OX=9913 GN=SERBP1 PE=1 SV=1	FALSE	Bovine	6	2	2	2	7.31	3.206	2.102	1.9	6.092	3.993	0.655	20.9	11	66.9	43.9	115.77	17.54	37.03	49.56	20.9	106.3	9.7	9.7	12.4	35.8	79.5	66.9	33	43.9	83.2	1	1	1	1	1	1	1	1	1	1	1	11	4.38543	6.732	3.27798
High	A0A3Q1MLQ7	Talin 1 OS=Bos taurus OX=9913 GN=TLN1 PE=1 SV=1	FALSE	Bovine	1	3	4	3	10.82	1.56	1.256	0.817	1.275	1.027	0.805	59.8	73.2	93.3	75.2	47.35	7.27	28.06	12.47	59.8	82.9	28.9	69.5	77.1	110.5	61.6	93.3	88.5	69.6	75.2	2	2	2	2	2	2	2	2	2	2	2	11	5.90207	6.3733	4.853
High	A0AAA9TGC0	MBL associated serine protease 1 OS=Bos taurus OX=9913 GN=MASP1 PE=4 SV=1	FALSE	Bovine	4	2	2	2	7.52	0.595	0.738	1.645	0.98	1.215	1.24	13.6	8.3	8.1	10	80.96	39.15	139.5	130.13	25.1	13.6	2.7	6.2	11	89.8	8.1	5.3	93.8	8.6	10	1	1	1	1	1	1	1	1	1	1	1	11	4.64962	3.76553	1.43296
High	Q3T149	Heat shock protein beta-1 OS=Bos taurus OX=9913 GN=HSPB1 PE=2 SV=1	FALSE	Bovine	22	4	4	4	9.28	2.763	1.965	7.484	20.676	14.705	0.711	160.2	21.4	442.6	314.8	113.86	15.48	48.45	54.28	160.2	823.4	86.1	19.2	23.9	193.8	582.4	442.6	142.6	314.8	482.9	3	3	3	2	2	3	3	3	3	3	3	11	7.32373	9.68545	6.42794
High	A0AAF6YQW8	Complement C2 OS=Bos taurus OX=9913 GN=C2 PE=4 SV=1	FALSE	Bovine	5	4	4	4	9.73	1.368	1.239	1.107	1.515	1.372	0.905	118.1	106.7	161.7	146.4	44.76	8.6	29.05	17.08	118.1	154.3	57	100.4	113.4	223.6	125.8	161.7	113	159.1	146.4	2	2	2	2	2	2	2	2	2	2	2	11	6.88387	7.26959	5.83289
High	Q3SYU2	Elongation factor 2 OS=Bos taurus OX=9913 GN=EEF2 PE=2 SV=3	FALSE	Bovine	3	2	2	2	7.67	1.864	1.633	3.612	6.731	5.899	0.876	57.8	16	107.7	94.4	77.75	16.12	25.72	8.55	55	194.1	57.8	17.9	14.3	68.1	113.9	107.7	106.9	91.2	94.4	2	2	2	2	2	2	2	2	2	2	2	11	5.78136	7.60066	5.853
High	G5E5C8	Transaldolase OS=Bos taurus OX=9913 GN=TALDO1 PE=1 SV=1	FALSE	Bovine	12	5	5	5	12.92	2.105	1.703	0.661	1.392	1.126	0.809	71.6	108.3	150.8	122	88.74	2.22	31.12	53.36	71.6	213.1	34.2	106.6	110.1	87.5	150.8	167	54	122	180.7	2	2	2	2	2	2	2	2	2	2	2	11	6.16189	7.73539	5.09592
High	P55859	Purine nucleoside phosphorylase OS=Bos taurus OX=9913 GN=PNP PE=1 SV=3	FALSE	Bovine	8	2	2	2	5.71	2.767	2.112	0.692	1.914	1.461	0.763	110.7	160.1	306.5	234	123.51	1.25	61.97	64.76	55.1	694.6	110.7	161.5	158.7	88.8	420.3	306.5	54.9	301.4	234	2	2	2	2	2	2	2	2	2	2	2	11	5.78398	9.44004	6.79051
High	E1BJB1	Tubulin beta chain OS=Bos taurus OX=9913 GN=TUBB2A PE=1 SV=1	FALSE	Bovine	9	3	3	2	9.18	0.775	1.008	3.212	2.488	3.238	1.301	39.1	12.2	30.3	39.4	36.27	50.96	48.98	25.2	23.8	51.3	39.1	17.7	8.3	22.1	55.9	30.3	30.1	50.3	39.4	1	1	1	1	1	1	1	1	1	1	1	11	4.57289	5.68089	5.2891
High	F1MDS0	Proteoglycan 4 OS=Bos taurus OX=9913 GN=PRG4 PE=4 SV=3	FALSE	Bovine	9	6	6	5	11.85	0.992	0.878	1.571	1.56	1.38	0.885	330.7	210.4	328.2	290.4	58.09	25.05	6.34	21.31	330.7	372.6	88.6	251.7	175.9	335.5	297.3	328.2	218.8	338.5	290.4	4	4	4	4	4	4	4	4	4	4	4	11	8.36938	8.54148	6.46923
High	F6QAZ2	Protocadherin gamma subfamily B, 4 OS=Bos taurus OX=9913 GN=PCDHGB4 PE=4 SV=1	FALSE	Bovine	1	2	2	2	6.55	1.38	1.239	1.172	1.618	1.453	0.898	66	56.3	91.1	81.8	51.86	56.26	32.72	41.37	66	76.9	22.7	85.8	36.9	129.1	67	91.1	134.8	81.8	60.6	1	1	1	1	1	1	1	1	1	1	1	11	6.04439	6.26491	4.50462
High	G3X6Y4	Osteomodulin OS=Bos taurus OX=9913 GN=OMD PE=4 SV=2	FALSE	Bovine	11	4	4	4	8.89	0.918	0.793	1.273	1.168	1.01	0.864	228.4	179.4	209.6	181.1	68.11	13.93	52.39	48.23	236.2	228.4	35.7	162.5	198	465.8	195.6	209.6	377.7	181.1	169.3	4	4	4	4	4	4	4	4	4	4	4	11	7.88387	7.83542	5.15785
High	E1BB32	Glycoprotein Ib platelet subunit alpha OS=Bos taurus OX=9913 GN=GP1BA PE=4 SV=3	FALSE	Bovine	6	3	3	3	8.82	1.034	0.972	1.234	1.276	1.199	0.94	77.3	62.7	80	75.1	66.39	32.18	59	59.53	84.1	77.3	13.8	49.7	79	180.2	62.6	80	179.1	64.6	75.1	2	2	2	2	2	2	2	2	2	2	2	11	6.39403	6.2724	3.7866
High	P33046	Cathelicidin-4 OS=Bos taurus OX=9913 GN=CATHL4 PE=1 SV=1	FALSE	Bovine	21	3	3	1	9.36	1.108	1.099	0.94	1.041	1.032	0.992	69.2	73.7	76.7	76	48.41	18.84	23.91	33.11	69.2	80	26.4	64.4	84.2	107.1	76.7	69	119.2	64.8	76	1	1	1	1	1	1	1	1	1	1	1	11	6.1127	6.32193	4.72247
High	Q2TBQ3	Guanidinoacetate N-methyltransferase OS=Bos taurus OX=9913 GN=GAMT PE=2 SV=1	FALSE	Bovine	14	2	2	2	6.7	1.386	1.385	0.661	0.916	0.915	0.999	47	71.2	65.2	65.1	37.45	39.11	11.27	16.22	51.2	47	23.1	53.6	94.6	65.2	56.6	71	81.5	60.1	65.1	2	2	2	2	2	2	2	2	2	2	2	11	5.67807	5.55459	4.52982
High	A0A3Q1M6Q7	Plectin OS=Bos taurus OX=9913 GN=PLEC PE=1 SV=2	FALSE	Bovine	1	3	3	3	10.68	1.559	1.875	3.839	5.984	7.196	1.203	89.4	23.3	139.3	167.5	52.73	15.05	32.62	45.12	89.4	149	48.7	20.9	25.9	167.6	84	139.3	234.9	87.7	167.5	3	3	3	3	3	3	3	3	3	3	3	11	6.4822	7.21917	5.60585
High	A0AAA9S6S7	Haloacid dehalogenase-like hydrolase domain-containing protein 2 OS=Bos taurus OX=9913 GN=HDHD2 PE=1 SV=1	FALSE	Bovine	18	2	2	2	4.3	3.386	3.397	0.43	1.455	1.459	1.003	47.7	111.1	161.6	162.1	95.63	3.54	31.26	27.7	39	203.3	47.7	108.3	113.9	89.6	161.6	168.8	97.3	162.1	169	2	2	2	2	2	2	2	2	2	2	2	11	5.2854	7.66747	5.57592
High	A0AAF6Z995	Heterogeneous nuclear ribonucleoprotein K OS=Bos taurus OX=9913 GN=HNRNPK PE=4 SV=1	FALSE	Bovine	5	2	2	2	7.03	1.381	0.777	5.868	8.105	4.558	0.562	83.6	14.3	115.5	65	67.57	23.85	62.35	90.13	39.7	169.2	83.6	16.9	12	33.8	161	115.5	21	65	171.4	1	1	1	1	1	1	1	1	1	1	1	11	5.31107	7.40259	6.38543
High	P02633	Protein S100-G OS=Bos taurus OX=9913 GN=S100G PE=1 SV=3	FALSE	Bovine	42	3	3	3	9.98	2.649	3.031	0.419	1.109	1.269	1.144	122.9	293.4	325.5	372.4	105.73	30.81	26.71	50.14	122.9	541.3	69.2	366.2	235.2	212.7	325.5	369.3	142.5	455.8	372.4	2	2	2	2	2	2	2	2	2	2	2	11	6.94134	9.08028	6.1127
High	A0AAA9SUW3	Prostaglandin-H2 D-isomerase OS=Bos taurus OX=9913 GN=PTGDS PE=1 SV=1	FALSE	Bovine	11	4	6	4	10.36	1.453	1.428	1.137	1.652	1.623	0.983	171	150.4	248.5	244.2	47.73	25.51	20.21	30.21	171	267.4	97.4	180.5	125.3	171.3	248.5	250.4	142.2	264.7	244.2	3	3	3	3	3	3	3	3	3	3	3	11	7.41785	8.06286	6.60585
High	F1MJM4	Biotinidase OS=Bos taurus OX=9913 GN=BTD PE=3 SV=2	FALSE	Bovine	5	2	2	2	6.77	1.925	1.622	1.041	2.003	1.688	0.842	48.7	46.8	93.7	79	74.43	26.31	45.27	63.25	48.7	109.2	22.1	56.5	38.8	36.7	93.7	99.3	21.9	109.1	79	1	1	1	1	1	1	1	1	1	1	1	11	5.60585	6.77083	4.46597
High	Q2HJB6	Procollagen C-endopeptidase enhancer OS=Bos taurus OX=9913 GN=PCOLCE PE=2 SV=1	FALSE	Bovine	8	2	2	2	7.28	2.717	1.722	1.837	4.992	3.162	0.634	60.9	33.2	165.6	104.9	51.03	8.88	21.82	8.24	60.9	130.4	55.1	35.3	31.2	121.4	165.6	189.8	92.9	109.2	104.9	2	2	2	2	2	2	2	2	2	2	2	11	5.92837	7.0268	5.78398
High	G3X807	Histone H4 OS=Bos taurus OX=9913 PE=3 SV=2	FALSE	Bovine	37	3	6	3	17.69	1.016	1.24	1.476	1.5	1.83	1.22	200.4	135.8	203.6	248.5	17.24	11.87	43.39	26.1	235.7	200.4	166.5	147.7	124.8	390.9	187.4	203.6	248.5	159.6	271.6	3	3	3	3	3	3	3	3	3	3	3	11	7.88081	7.64674	7.37938
High	P81287	Annexin A5 OS=Bos taurus OX=9913 GN=ANXA5 PE=1 SV=3	FALSE	Bovine	17	5	5	5	13.36	1.167	1.652	3.661	4.273	6.046	1.415	120.7	33	140.9	199.4	67.73	22.63	54.36	25.15	81.4	290.8	120.7	28.1	38.8	140.9	310.5	121.7	161	264.6	199.4	3	3	3	3	3	3	3	3	3	3	3	11	6.34696	8.18388	6.91528
High	F6QIT9	Ribonuclease T2 OS=Bos taurus OX=9913 GN=RNASET2 PE=3 SV=1	FALSE	Bovine	16	3	3	3	8.76	1.177	1.296	1.122	1.321	1.454	1.101	94.6	84.3	111.4	122.6	57.33	18.95	21.99	37.64	94.6	131.5	33.4	96.5	73.7	144.4	93.9	111.4	209.1	106.9	122.6	2	2	2	2	2	2	2	2	2	2	2	11	6.56377	7.03892	5.06178
High	A0AAF6YY43	E2 ubiquitin-conjugating enzyme OS=Bos taurus OX=9913 GN=UBE2L3 PE=1 SV=1	FALSE	Bovine	23	3	3	3	7.02	1.639	1.467	0.819	1.343	1.201	0.895	77.1	94.1	126.3	113	75.51	13.48	11.84	6.72	77.1	155.9	26.4	85.5	103.5	126.3	104.8	132	107.9	123.1	113	2	2	2	2	2	2	2	2	2	2	2	11	6.26866	7.28448	4.72247
High	A0AAA9TG41	Aspartate aminotransferase OS=Bos taurus OX=9913 GN=GOT2 PE=1 SV=1	FALSE	Bovine	9	4	14	3	33.57	1.079	1.14	0.82	0.884	0.934	1.056	100.7	122.9	108.7	114.8	56.28	55.38	53.69	23.42	100.7	117.6	29.9	81.3	185.9	239.7	96	108.7	159.1	114.8	103.3	2	2	2	2	2	2	2	2	2	2	2	11	6.65392	6.87774	4.90207
High	Q0VC36	14-3-3 protein sigma OS=Bos taurus OX=9913 GN=SFN PE=2 SV=1	FALSE	Bovine	13	4	6	1	16.41	0.933	0.768	1.416	1.321	1.087	0.823	41.1	29	38.3	31.6	23.45	6.11	18.66	18.76	41.1	54.1	34.2	27.8	30.3	35.1	38.3	49.7	26.7	31.6	38.8	1	1	1	1	1	1	1	1	1	1	1	11	5.36107	5.75756	5.09592
High	E1BEB4	Fibulin 2 OS=Bos taurus OX=9913 GN=FBLN2 PE=3 SV=3	FALSE	Bovine	2	1	1	1	5.54	1.703	1.783	0.971	1.654	1.732	1.047	41.8	43	71.1	74.5	77.55	22.9	27.33	23.45	41.8	85.5	13.3	50.7	36.5	50.1	71.1	88.2	51.3	82.7	74.5	1	1	1	1	1	1	1	1	1	1	1	11	5.38543	6.41785	3.73335
High	A0AAF7AJ81	Cathelicidin antimicrobial peptide C-terminal domain-containing protein OS=Bos taurus OX=9913 PE=3 SV=1	FALSE	Bovine	15	4	4	2	12.33	0.942	0.947	1.206	1.137	1.143	1.005	190	157.5	179	179.9	66.43	30.89	41.59	36.27	190	203.2	33.4	126.1	196.6	326.2	157.3	179	311.6	167.9	179.9	3	3	3	3	3	3	3	3	3	3	3	11	7.56986	7.66676	5.06178
High	A0AAA9RUZ5	Protein C receptor OS=Bos taurus OX=9913 GN=PROCR PE=4 SV=1	FALSE	Bovine	10	2	2	2	8.66	1.021	1.039	1.189	1.214	1.235	1.017	23.4	19.7	23.9	24.4	49.45	1.3	29.84	47.8	23.4	27.6	8.8	19.9	19.5	35.5	20.3	23.9	50.4	24.4	22.7	1	1	1	1	1	1	1	1	1	1	1	11	4.54844	4.7866	3.1375
High	A5PK73	Fructose-bisphosphate aldolase OS=Bos taurus OX=9913 GN=ALDOB PE=2 SV=1	FALSE	Bovine	7	2	2	2	7.58	2.394	2.226	0.241	0.577	0.536	0.93	69.6	288.9	166.7	155	46.31	7.45	14.72	85.38	68.2	144.4	69.6	274.1	304.6	127.8	167.3	166.7	508.9	107.2	155	2	2	2	2	2	2	2	2	2	2	2	11	6.0917	7.17393	6.12102
High	A0AAA9T4Z4	Serpin family D member 1 OS=Bos taurus OX=9913 GN=SERPIND1 PE=3 SV=1	TRUE	Bovine	5	2	2	2	8.16	1.236	1.007	0.876	1.083	0.882	0.814	31.1	35.4	38.4	31.3	49.49	19.98	47.95	71.42	54	31.1	20	30.7	40.9	76.5	38.4	33.2	91.7	27.9	31.3	1	1	1	1	1	1	1	1	1	1	1	11	5.75489	4.95884	4.32193
High	A0A3Q1N2B9	Ig-like domain-containing protein OS=Bos taurus OX=9913 PE=4 SV=2	FALSE	Bovine	13	2	2	1	6.94	0.921	0.831	1.194	1.099	0.991	0.902	78.7	66	72.5	65.4	68.96	11.99	65.08	76.34	100.3	78.7	14.7	60.6	71.8	187.1	61.3	72.5	215.1	62.5	65.4	1	1	1	1	1	1	1	1	1	1	1	11	6.64818	6.29829	3.87774
High	P02465	Collagen alpha-2(I) chain OS=Bos taurus OX=9913 GN=COL1A2 PE=1 SV=2	FALSE	Bovine	3	5	7	5	13.86	0.894	0.842	1	0.895	0.842	0.941	120.8	120.7	108	101.7	69.1	79.36	114.04	121.21	188.3	120.8	31.8	64	227.7	712.1	108	102	795.6	101.7	97.4	3	3	3	3	3	3	3	3	3	3	3	11	7.55689	6.91648	4.99095
High	Q6B855	Transketolase OS=Bos taurus OX=9913 GN=TKT PE=2 SV=1	FALSE	Bovine	5	3	3	3	7.91	3.094	2.42	0.902	2.792	2.184	0.782	90.6	100.4	280.3	219.2	118.31	4.6	48.78	54.19	53.7	535.1	90.6	103.7	97.2	96.6	286.4	280.3	96.5	219.2	329.4	3	3	3	3	3	3	3	3	3	3	3	11	5.74685	9.06366	6.50144
High	F2Z4F5	Dipeptidyl peptidase 3 OS=Bos taurus OX=9913 GN=DPP3 PE=1 SV=3	FALSE	Bovine	4	2	2	2	6.58	2.281	1.537	0.508	1.159	0.781	0.674	37.2	73.3	85	57.2	67.87	0.56	42.63	38.07	37.2	93.4	27.2	73.6	73	35.3	88.2	85	29.6	57.2	67.4	2	2	2	2	2	2	2	2	2	2	2	11	5.21723	6.54535	4.76553
High	A4FV72	Peptidyl-prolyl cis-trans isomerase E OS=Bos taurus OX=9913 GN=PPIE PE=2 SV=1	FALSE	Bovine	3	2	2	1	6.68	3.435	3.033	0.773	2.657	2.346	0.883	20	25.9	68.8	60.8	104.42	47.48	29.41	32.04	20	91.6	13.2	18.3	36.7	53.4	68.8	95.6	35.9	70.4	60.8	1	1	1	1	1	1	1	1	1	1	1	11	4.32193	6.51728	3.72247
High	Q3ZCJ7	Tubulin alpha-1C chain OS=Bos taurus OX=9913 GN=TUBA1C PE=1 SV=1	FALSE	Bovine	5	2	3	1	9.15	1.504	1.296	1.02	1.535	1.322	0.861	93.4	91.5	140.5	121	57.65	42.23	19.16	21.22	72.7	205.4	93.4	124.5	67.3	100.8	140.5	146.2	141.4	91.6	121	2	2	2	2	2	2	2	2	2	2	2	11	6.18388	7.68229	6.54535
High	Q5E947	Peroxiredoxin-1 OS=Bos taurus OX=9913 GN=PRDX1 PE=2 SV=1	FALSE	Bovine	15	4	4	4	10.63	1.656	1.397	1.062	1.759	1.484	0.843	201.1	189.3	333	280.9	31.45	6.39	5.58	19.99	201.1	300.5	165.6	198.1	180.9	321.4	358.3	333	280.9	210.2	315.7	4	4	4	4	4	4	4	4	4	4	4	11	7.65177	8.23122	7.37156
High	Q5D862	Filaggrin-2 OS=Homo sapiens GN=FLG2 PE=1 SV=1	TRUE		1	3	3	2	6.08	0.947	1.367	0.714	0.677	0.976	1.442	141.9	198.7	134.5	194	110.44	48.08	19.08	75.39	141.9	661.1	71.6	283.1	139.5	124.1	176.4	134.5	82.5	194	430.3	3	3	3	3	3	3	3	3	3	3	3	11	7.14873	9.36872	6.16189
High	F1MK30	60S ribosomal protein L13 OS=Bos taurus OX=9913 GN=RPL13 PE=3 SV=2	FALSE	Bovine	7	2	2	2	5.55	1.497	1.231	1.497	2.242	1.843	0.822	122.4	81.7	183.3	150.7	71.45	17.88	37.61	21.61	122.4	176.3	24.5	72	92.8	266.6	123.5	183.3	210.5	150.7	144.6	1	1	1	1	1	1	1	1	1	1	1	11	6.93546	7.46189	4.61471
High	A0A3Q1LP67	Matrilin 4 OS=Bos taurus OX=9913 GN=MATN4 PE=4 SV=2	FALSE	Bovine	4	2	2	2	7.06	1.295	1.039	1.214	1.573	1.262	0.803	66.7	54.9	86.4	69.4	63.25	16.27	32.58	40.18	66.7	91.9	18.4	48.9	61.7	127.9	68.1	86.4	130.4	67.5	69.4	2	2	2	2	2	2	2	2	2	2	2	11	6.05961	6.52199	4.20163
High	A0AAA9SK81	Mast/stem cell growth factor receptor Kit OS=Bos taurus OX=9913 GN=KIT PE=4 SV=1	FALSE	Bovine	3	3	3	3	7.11	1.001	0.957	1.103	1.104	1.056	0.957	60.4	54.7	60.4	57.8	55.51	8.15	43.43	35.8	72.8	60.4	19	51.7	58	118.3	60.4	57.7	95.2	57.8	49.9	1	1	1	1	1	1	1	1	1	1	1	11	6.18587	5.91648	4.24793
High	Q865F8	Alpha-hemoglobin-stabilizing protein OS=Bos taurus OX=9913 GN=AHSP PE=3 SV=1	FALSE	Bovine	13	1	1	1	4.43	3.479	4.1	0.58	2.019	2.379	1.178	28.2	48.6	98.1	115.6	119.57	56.73	59.9	69.86	28.2	138.3	8.8	74.4	31.8	30.1	98.1	132.2	17.4	129.8	115.6	1	1	1	1	1	1	1	1	1	1	1	11	4.81762	7.11166	3.1375
High	P10790	Fatty acid-binding protein, heart OS=Bos taurus OX=9913 GN=FABP3 PE=1 SV=2	FALSE	Bovine	24	4	4	2	9.12	2.705	3.121	0.58	1.57	1.812	1.154	70.5	121.4	190.6	220	104.89	21.54	42.42	27.46	70.5	299.1	37.7	104.1	141.6	174.9	190.6	359.8	136.1	220	237.9	2	2	2	2	2	2	2	2	2	2	2	11	6.13955	8.22448	5.23649
High	P02459	Collagen alpha-1(II) chain OS=Bos taurus OX=9913 GN=COL2A1 PE=1 SV=4	FALSE	Bovine	2	3	7	3	17.68	0.858	0.857	1.295	1.111	1.109	0.999	275.9	213.1	236.6	236.4	50.08	28	12.59	22.44	289.3	275.9	92.7	260.4	174.3	208.3	236.6	268.1	181	286.2	236.4	2	2	2	2	2	2	2	2	2	2	2	11	8.17642	8.108	6.5345
High	A0AAA9T6I1	Chromosome 29 C11orf54 homolog OS=Bos taurus OX=9913 GN=C29H11orf54 PE=1 SV=1	FALSE	Bovine	9	3	3	3	7.12	2.61	2.099	0.269	0.703	0.565	0.804	47.5	176.4	124	99.7	76.65	8.17	57.89	60.65	31	130.7	47.5	166.4	186.8	36.2	124	151.2	32.9	99.7	143.8	1	1	1	1	1	1	1	1	1	1	1	11	4.9542	7.03012	5.56986
High	A0AAA9S5K0	Suprabasin OS=Bos taurus OX=9913 GN=SBSN PE=4 SV=1	FALSE	Bovine	5	2	2	2	6.28	0.924	0.943	1.125	1.04	1.061	1.02	151.4	134.6	139.9	142.8	71.51	24.32	78.43	62.67	269.4	151.4	46.7	113.1	160.1	462	139.9	125.6	385.3	142.6	142.8	2	2	2	2	2	2	2	2	2	2	2	11	8.07361	7.24222	5.54535
High	E1BBL5	Growth differentiation factor 15 OS=Bos taurus OX=9913 GN=GDF15 PE=3 SV=3	FALSE	Bovine	8	2	2	2	6.22	1.04	1.425	2.031	2.113	2.894	1.37	68.2	33.6	71	97.2	48.02	16.18	43.81	47.94	68.2	77.1	25.8	30	37.7	137.9	71	66	176.8	97.2	70.9	2	2	2	2	2	2	2	2	2	2	2	11	6.0917	6.26866	4.6893
High	Q32KP9	Nuclear transport factor 2 OS=Bos taurus OX=9913 GN=NUTF2 PE=2 SV=1	FALSE	Bovine	13	1	1	1	4.75	1.325	1.541	0.164	0.218	0.253	1.163	25.4	154.7	33.7	39.2	24.3	40.74	5.56	27.51	23.6	36.4	25.4	115	208	33.7	33.2	36.7	39.2	27.5	48.7	1	1	1	1	1	1	1	1	1	1	1	11	4.56071	5.18587	4.66676
High	F1N0X0	Protocadherin 12 OS=Bos taurus OX=9913 GN=PCDH12 PE=4 SV=1	FALSE	Bovine	3	4	4	4	9.03	1.141	0.955	0.76	0.867	0.725	0.837	155.8	205.1	177.8	148.7	61.8	15.4	68.97	60.39	195.7	155.8	40.3	183.8	228.8	457.6	131.7	177.8	371.1	148.7	136.4	4	4	4	4	4	4	4	4	4	4	4	11	7.6125	7.28355	5.33271
High	Q2KIH2	ApoN protein OS=Bos taurus OX=9913 GN=ApoN PE=2 SV=1	TRUE	Bovine	10	3	3	3	8.18	1.041	1.07	0.973	1.012	1.041	1.028	164.4	169	171.1	176	104.36	5.69	97.2	88.34	535.3	164.4	40.4	162.3	176	821.4	171.1	168.5	661.8	145.8	176	3	3	3	3	3	3	3	3	3	3	3	11	9.0642	7.36107	5.33628
High	A0A3Q1MQ34	Filamin B OS=Bos taurus OX=9913 GN=FLNB PE=1 SV=1	FALSE	Bovine	1	3	3	3	5.08	1.818	2.255	2.435	4.426	5.491	1.241	98.6	40.5	179.3	222.4	70.02	2.31	22.33	20.35	98.6	299	98.4	41.2	39.8	175.3	179.3	255.9	222.4	179.5	270.7	3	3	3	3	3	3	3	3	3	3	3	11	6.62352	8.224	6.62059
High	Q3ZCJ2	Aldo-keto reductase family 1 member A1 OS=Bos taurus OX=9913 GN=AKR1A1 PE=1 SV=1	FALSE	Bovine	7	2	2	2	6.82	2.3	2.223	1.557	3.582	3.461	0.966	30.2	19.4	69.4	67.1	88.4	17.62	37.31	27.19	30.2	102.6	20	17.1	22	34.4	76	69.4	44.3	78	67.1	2	2	2	2	2	2	2	2	2	2	2	11	4.91648	6.68089	4.32193
High	P48427	Tubulin-specific chaperone A OS=Bos taurus OX=9913 GN=TBCA PE=1 SV=3	FALSE	Bovine	24	3	3	3	8.59	2.274	2.138	0.452	1.028	0.966	0.94	98.6	218.1	224.2	210.7	68.77	5.99	32.84	41.61	98.6	276.7	87.6	227.5	209	125.4	224.2	249.4	89.3	210.7	215.5	2	2	2	2	2	2	2	2	2	2	2	11	6.62352	8.11218	6.45286
High	F1N368	Aggrecan core protein OS=Bos taurus OX=9913 GN=ACAN PE=3 SV=2	FALSE	Bovine	1	2	2	2	6.38	0.921	0.905	1.613	1.486	1.46	0.983	68.7	42.6	63.3	62.2	47.87	14.54	49.52	42.03	85.6	68.7	28.7	38.4	47.2	136.1	63.3	60.4	120.5	62.2	60.8	1	1	1	1	1	1	1	1	1	1	1	11	6.41954	6.10224	4.84298
High	P01001	Serine protease inhibitor Kazal-type 6 OS=Bos taurus OX=9913 GN=SPINK6 PE=1 SV=3	FALSE	Bovine	20	1	1	1	5.47	1.275	0.983	0.764	0.974	0.75	0.771	27.5	36	35.1	27	61.69	0.76	77.09	105.99	61	27.5	19.2	36.2	35.8	102.6	35.1	25.7	143.1	23	27	1	1	1	1	1	1	1	1	1	1	1	11	5.93074	4.78136	4.26303
High	A0A3Q1NA28	CD166 antigen OS=Bos taurus OX=9913 GN=ALCAM PE=4 SV=2	FALSE	Bovine	6	3	3	3	4.4	0.86	0.878	1.484	1.276	1.304	1.021	97	65.4	83.4	85.2	39.22	40.99	115.29	114.38	135.1	97	59	48.5	88.1	549.8	74.3	83.4	572.6	82.4	85.2	2	2	2	2	2	2	2	2	2	2	2	11	7.07788	6.59991	5.88264
High	A0AAA9SQP8	Coronin OS=Bos taurus OX=9913 GN=CORO1C PE=3 SV=1	FALSE	Bovine	3	1	1	1	3.94	1.581	1.665	1.872	2.96	3.117	1.053	22.4	11.9	35.4	37.2	80.78	24.74	11.2	12.94	22.4	53.4	8.9	10	14.3	35.4	34.9	42.4	32.7	37.2	42.4	1	1	1	1	1	1	1	1	1	1	1	11	4.48543	5.73877	3.15381
High	F1MJH0	Serine peptidase inhibitor Kazal type 5 OS=Bos taurus OX=9913 GN=SPINK5 PE=4 SV=4	FALSE	Bovine	7	3	3	3	5.94	0.666	0.963	1.317	0.878	1.268	1.445	18.1	13.8	12.1	17.4	108.97	29.52	153.54	153.98	65.1	18.1	4.4	11.1	17	287.9	11.5	12.1	436.7	17.4	17.4	1	1	1	1	1	1	1	1	1	1	1	11	6.02459	4.17792	2.1375
High	F1MMS7	Serpin domain-containing protein OS=Bos taurus OX=9913 GN=LOC786348 PE=3 SV=3	FALSE	Bovine	7	3	3	3	6	3.356	3.738	0.32	1.073	1.195	1.114	40.5	126.6	135.9	151.3	106.78	19.93	49.16	23.2	40.5	200.1	28.5	109.9	145.9	57.4	135.9	176.7	111.6	179.8	151.3	2	2	2	2	2	2	2	2	2	2	2	11	5.33985	7.64458	4.83289
High	A0AAA9TAG5	Methanethiol oxidase OS=Bos taurus OX=9913 GN=SELENBP1 PE=1 SV=1	FALSE	Bovine	7	2	2	2	7.02	2.484	2.407	0.358	0.888	0.861	0.969	25	69.9	62.1	60.2	87.71	5.95	42.61	48.1	25	80.3	15	67	72.9	33.8	62.1	85.1	23.3	70.1	60.2	1	1	1	1	1	1	1	1	1	1	1	11	4.64386	6.32733	3.90689
High	F1N0W3	Large ribosomal subunit protein uL22 OS=Bos taurus OX=9913 PE=3 SV=2	FALSE	Bovine	11	2	2	2	6.21	4.245	2.384	4.41	18.72	10.513	0.562	35	7.9	148.4	83.3	103.11	2.67	47.43	80.82	35	183.7	32.9	8.1	7.8	57.2	148.4	167.7	47.9	83.3	232.6	1	1	1	1	1	1	1	1	1	1	1	11	5.12928	7.52121	5.04002
High	A0AAA9TRV4	Protein shisa-5 OS=Bos taurus OX=9913 GN=SHISA5 PE=3 SV=1	FALSE	Bovine	12	1	1	1	4.79	1.006	0.919	2.216	2.23	2.037	0.913	33.7	15.2	33.9	31	108.78	8.52	117.38	124.9	114.9	33.7	6.7	16.1	14.3	246.2	33.9	33.5	250.6	26.3	31	1	1	1	1	1	1	1	1	1	1	1	11	6.84423	5.07468	2.74416
High	F1MW44	Coagulation factor XIII A chain OS=Bos taurus OX=9913 GN=F13A1 PE=3 SV=2	FALSE	Bovine	6	2	2	2	7.02	1.546	1.468	0.803	1.241	1.178	0.949	41.5	51.7	64.1	60.9	22.76	5.09	27.69	43.71	54.5	35	41.5	53.6	49.8	64.1	38.4	66.6	60.9	28.1	74.3	1	1	1	1	1	1	1	1	1	1	1	11	5.76818	5.12928	5.37504
High	Q76LV2	Heat shock protein HSP 90-alpha OS=Bos taurus OX=9913 GN=HSP90AA1 PE=1 SV=3	FALSE	Bovine	3	3	3	2	7.24	2.344	2.226	1.355	3.175	3.015	0.95	11.4	8.4	26.8	25.4	96.28	22.95	8.19	7.52	11.4	54	11.3	7.2	9.9	27.1	23.3	26.8	25.4	27.6	23.7	1	1	1	1	1	1	1	1	1	1	1	11	3.51096	5.75489	3.49825
High	A0A3Q1NIF0	Suppressor of tumorigenicity 14 protein homolog OS=Bos taurus OX=9913 GN=ST14 PE=3 SV=1	FALSE	Bovine	4	3	3	3	8.11	2.388	1.507	2.117	5.055	3.192	0.631	12.9	6.1	30.8	19.4	62.92	26.26	39.08	27.65	12.9	26.2	7.3	5	7.3	32.8	14.3	30.8	25.3	19.4	14.4	1	1	1	1	1	1	1	1	1	1	1	11	3.6893	4.71149	2.8679
High	F1MYG5	Lamin A/C OS=Bos taurus OX=9913 GN=LMNA PE=1 SV=1	FALSE	Bovine	5	3	3	3	9.74	0.762	1.145	1.567	1.193	1.794	1.503	129	82.4	98.3	147.8	13.08	53.05	65.69	67.88	137.2	105.9	129	122.2	55.5	273.4	98.3	94.7	252	49	147.8	1	1	1	1	1	1	1	1	1	1	1	11	7.10014	6.72656	7.01123
High	A0AAA9SBG0	Ephrin-B1 OS=Bos taurus OX=9913 GN=EFNB1 PE=3 SV=1	FALSE	Bovine	9	4	5	4	9.82	1.099	1.106	1.145	1.258	1.266	1.007	125.3	109.4	137.6	138.6	50.75	19.32	25.91	32.79	125.3	150.2	46.1	95.4	125.6	209.7	137.6	137	230.7	133	138.6	2	2	2	2	2	2	2	2	2	2	2	11	6.96924	7.23074	5.52669
High	A0AAA9TLR8	Protein S100-A4 OS=Bos taurus OX=9913 GN=S100A4 PE=3 SV=1	FALSE	Bovine	16	3	4	3	10.34	0.936	0.684	9.992	9.352	6.835	0.731	181	18.1	169.4	123.8	42.01	32.1	28.75	37.29	95.4	238.7	181	14.4	22.8	142	245	169.4	123.8	95.9	196	2	2	2	2	2	2	2	2	2	2	2	11	6.57592	7.89905	7.49985
High	E1BEV7	Metalloendopeptidase OS=Bos taurus OX=9913 GN=BMP1 PE=4 SV=3	FALSE	Bovine	2	1	1	1	3.98	1.794	1.089	2.659	4.77	2.895	0.607	70.2	26.4	125.9	76.4	44.99	14.64	18.67	29.68	70.2	91	33.4	23.8	29.3	136.3	93.8	125.9	120.7	76.4	72.8	1	1	1	1	1	1	1	1	1	1	1	11	6.1334	6.50779	5.06178
High	A0A3Q1LHT7	Ribosome binding protein 1 OS=Bos taurus OX=9913 GN=RRBP1 PE=1 SV=2	FALSE	Bovine	12	2	2	2	5.92	1.735	1.796	3.799	6.589	6.824	1.036	62.1	16.4	107.8	111.6	30.17	51.31	42.35	49.14	62.1	71.2	37.9	11.2	23.9	124	48.7	107.8	111.6	42.2	130.8	1	1	1	1	1	1	1	1	1	1	1	11	5.95652	6.15381	5.24413
High	P68432	Histone H3.1 OS=Bos taurus OX=9913 PE=1 SV=2	FALSE	Bovine	21	4	4	4	6.39	1.958	1.279	4.154	8.132	5.312	0.653	144.4	34.8	282.6	184.6	20.1	3.09	26.12	35.84	120.2	179.4	144.4	34	35.5	341	198.6	282.6	184.6	116.2	247	2	2	2	2	2	2	2	2	2	2	2	11	6.90929	7.48704	7.17393
High	Q862H7	Protein S100 (Fragment) OS=Bos taurus OX=9913 GN=S100A11 PE=1 SV=1	FALSE	Bovine	25	3	4	3	8.9	1.871	2.049	1.547	2.894	3.17	1.095	62.7	40.5	117.3	128.4	81.24	4.47	16.2	15.08	62.7	223.4	59.8	39.3	41.8	108.7	117.3	147.1	128.4	124.1	162.2	2	2	2	2	2	2	2	2	2	2	2	11	5.97039	7.80349	5.90207
High	A0A452DJ82	Rho GDP-dissociation inhibitor 1 OS=Bos taurus OX=9913 GN=ARHGDIA PE=3 SV=2	FALSE	Bovine	10	2	2	2	6.91	2.671	2.582	1.156	3.089	2.986	0.967	36.2	31.3	96.6	93.4	98.02	5.96	26.89	28.03	36.2	142.3	22.4	32.6	30	64.5	96.6	112.7	54.9	95	93.4	1	1	1	1	1	1	1	1	1	1	1	11	5.17792	7.15279	4.48543
High	P55206	C-type natriuretic peptide OS=Bos taurus OX=9913 GN=NPPC PE=2 SV=1	FALSE	Bovine	14	1	1	1	5.24	1.659	0.86	1.813	3.008	1.559	0.518	41.9	23.1	69.5	36	69.48	23.02	65.02	87.87	57.9	41.9	8.7	19.6	27.2	134.6	33.1	69.5	129.5	36	27.6	1	1	1	1	1	1	1	1	1	1	1	11	5.85549	5.38888	3.12102
High	A0A3Q1M1M7	Junction plakoglobin OS=Bos taurus OX=9913 GN=JUP PE=1 SV=1	FALSE	Bovine	2	1	1	1	3.33	0.726	0.905	1.025	0.744	0.928	1.246	38.8	37.9	28.2	35.1	99.22	50.91	53.81	70.64	38.8	115.2	10.2	55.2	26	15.9	48.9	28.2	10.2	35.1	59.7	1	1	1	1	1	1	1	1	1	1	1	11	5.27798	6.848	3.3505
High	P55052	Fatty acid-binding protein 5 OS=Bos taurus OX=9913 GN=FABP5 PE=1 SV=4	FALSE	Bovine	23	2	2	2	5.78	1.255	1.302	0.892	1.119	1.162	1.038	45.3	50.7	56.8	59	50.23	66.19	38.84	28.86	45.3	65.3	21.2	30.5	84.3	98.4	49.3	56.8	79.3	44.3	59	1	1	1	1	1	1	1	1	1	1	1	11	5.50144	6.02901	4.40599
High	E1BIR2	Dipeptidase OS=Bos taurus OX=9913 GN=DPEP2 PE=3 SV=2	FALSE	Bovine	4	2	2	2	6.68	1.231	1.29	1.15	1.416	1.484	1.048	38	33	46.7	49	69.32	1.12	33.82	15.79	38	52.6	8	33.3	32.7	71	37.1	46.7	49	60.6	44.9	1	1	1	1	1	1	1	1	1	1	1	11	5.24793	5.71699	3
High	E1BIP4	Elastin microfibril interfacer 2 OS=Bos taurus OX=9913 GN=EMILIN2 PE=4 SV=4	FALSE	Bovine	2	3	4	3	10.47	1.18	1.198	1.109	1.309	1.328	1.015	213.4	192.5	251.9	255.6	59.12	21.89	36.99	23.23	213.4	284	66.3	164.7	225	401.9	199.2	251.9	350.1	255.6	226.9	2	2	2	2	2	2	2	2	2	2	2	11	7.73742	8.14975	6.05094
High	A0A3Q1M1A5	Hypoxia up-regulated protein 1 OS=Bos taurus OX=9913 GN=HYOU1 PE=1 SV=1	FALSE	Bovine	3	3	3	3	7.93	1.461	1.562	1.823	2.664	2.847	1.069	153.7	84.3	224.7	240.1	48.83	25.22	18.4	41.11	153.7	269.6	102.5	70.4	101	278.9	194.4	224.7	402.8	184.6	240.1	2	2	2	2	2	2	2	2	2	2	2	11	7.26397	8.07468	6.67948
High	Q3B7M5	LIM and SH3 domain protein 1 OS=Bos taurus OX=9913 GN=LASP1 PE=2 SV=1	FALSE	Bovine	13	3	3	3	9.32	1.365	1.306	1.237	1.688	1.616	0.957	215.1	173.9	293.6	281	36.01	12.91	15.1	13.58	215.1	357	187	158.7	190.6	340.8	251.7	293.6	330.5	253.2	281	3	3	3	3	3	3	3	3	3	3	3	11	7.74886	8.47978	7.54689
High	P12624	Myristoylated alanine-rich C-kinase substrate OS=Bos taurus OX=9913 GN=MARCKS PE=1 SV=6	FALSE	Bovine	6	1	1	1	4.12	1.367	1.528	0.913	1.248	1.394	1.117	47.1	51.7	64.5	72	22.15	5.66	3.98	20.95	63.6	47.1	42	53.8	49.6	65.5	60.7	64.5	51.2	78	72	1	1	1	1	1	1	1	1	1	1	1	11	5.99095	5.55766	5.39232
High	A6QPN6	Gamma-interferon-inducible lysosomal thiol reductase OS=Bos taurus OX=9913 GN=IFI30 PE=2 SV=1	FALSE	Bovine	9	2	2	2	6.4	1.444	1.581	2.668	3.853	4.217	1.094	110.3	41.4	159.4	174.4	67.42	24.56	10.35	16.79	110.3	195.4	40.2	34.7	49.3	184.9	152.4	159.4	225.3	167.1	174.4	2	2	2	2	2	2	2	2	2	2	2	11	6.78529	7.61029	5.32912
High	Q3T004	Serum amyloid P-component OS=Bos taurus OX=9913 GN=APCS PE=2 SV=1	FALSE	Bovine	13	3	3	3	8.01	0.944	1.09	0.901	0.85	0.982	1.155	168	186.5	158.6	183.1	61.54	27.46	80.9	71.04	266.5	168	62.6	153.2	227	544.6	141.8	158.6	542.9	183.1	169	3	3	3	3	3	3	3	3	3	3	3	11	8.05799	7.39232	5.96809
High	A0AAF6Z0W1	Tetraspanin OS=Bos taurus OX=9913 GN=CD9 PE=3 SV=1	FALSE	Bovine	10	1	1	1	3.54	2.027	1.88	1.798	3.646	3.381	0.927	19.4	10.8	39.4	36.5	68.08	15.37	3.39	28.14	19.4	47.9	13.6	9.7	12	39	39.4	41.5	46.1	36.5	25.8	1	1	1	1	1	1	1	1	1	1	1	11	4.27798	5.58195	3.76553
High	Q32S24	Collagen alpha-2(XI) chain OS=Bos taurus OX=9913 GN=COL11A2 PE=3 SV=1	FALSE	Bovine	2	2	2	2	5.2	1.065	0.912	1.014	1.08	0.925	0.857	21.3	21	22.7	19.5	53.09	11.37	30.84	68.39	23.6	21.3	6.7	19.4	22.8	36.5	21.6	22.7	53.1	19.5	16.6	1	1	1	1	1	1	1	1	1	1	1	11	4.56071	4.41278	2.74416
High	P12820	Angiotensin-converting enzyme OS=Bos taurus OX=9913 GN=ACE PE=1 SV=3	FALSE	Bovine	3	3	3	3	5.4	0.952	0.854	1.016	0.968	0.868	0.896	98	96.4	93.3	83.6	27.76	9.42	22.28	10.01	113.9	98	63.9	103.1	90.2	132.6	90.7	93.3	73.5	89.8	83.6	1	1	1	1	1	1	1	1	1	1	1	11	6.83162	6.61471	5.99774
High	Q3ZC30	Sulfotransferase OS=Bos taurus OX=9913 GN=SULT1E1 PE=2 SV=1	FALSE	Bovine	11	3	3	3	4.33	2.466	3.168	0.439	1.082	1.39	1.285	17.1	38.9	42.1	54.1	83.02	8.95	69.75	27.13	17.1	63.7	16.8	41.5	36.5	22.4	42.1	93.7	38.2	54.1	66.9	1	1	1	1	1	1	1	1	1	1	1	11	4.09592	5.99322	4.07039
High	A0AAA9TJY5	Ribosomal protein L24 OS=Bos taurus OX=9913 GN=RPL24 PE=1 SV=1	FALSE	Bovine	5	2	2	2	6.68	2.934	2.194	1.505	4.417	3.304	0.748	63.8	42.4	187.3	140	78.45	19.89	24.73	30.63	63.8	192.8	47.6	48.8	36.8	118.9	187.3	192.8	110.2	140	200.5	2	2	2	2	2	2	2	2	2	2	2	11	5.99548	7.59096	5.57289
High	A0A3Q1MT60	Macrophage migration inhibitory factor OS=Bos taurus OX=9913 GN=MIF PE=1 SV=1	FALSE	Bovine	9	3	4	3	10.93	2.366	3.05	0.414	0.98	1.264	1.289	59.4	143.4	140.5	181.2	87.21	40.97	48.21	14.91	59.4	206.7	43.5	193.2	106.4	140.5	124	284.4	156.1	210.5	181.2	3	3	3	3	3	3	3	3	3	3	3	11	5.89239	7.69139	5.44294
High	A0AAA9SHU2	NADP-dependent oxidoreductase domain-containing protein OS=Bos taurus OX=9913 GN=AKR1C4 PE=1 SV=1	FALSE	Bovine	8	2	2	2	5.17	2.391	2.439	0.652	1.56	1.591	1.02	12.1	18.5	28.9	29.5	60.09	28.43	5.88	51.85	12.1	27.8	9.5	15.1	22.7	27.5	28.9	30.9	63.9	26.6	29.5	1	1	1	1	1	1	1	1	1	1	1	11	3.59694	4.79701	3.24793
High	A0A3Q1MNQ1	Elongation factor 1-gamma OS=Bos taurus OX=9913 GN=TUT1 PE=4 SV=2	FALSE	Bovine	2	2	3	2	2.34	2.684	1.822	0.985	2.644	1.795	0.679	154.5	156.9	414.8	281.5	76.78	12.39	19.03	31.71	154.5	522.2	153.7	143.7	171.3	298.5	432	414.8	251.9	281.5	443.7	2	2	2	2	2	2	2	2	2	2	2	11	7.27146	9.02846	7.26397
High	Q32S38	Glutamate--cysteine ligase OS=Bos taurus OX=9913 GN=GCLC PE=1 SV=1	FALSE	Bovine	4	2	2	2	5.41	4.129	3.27	0.371	1.531	1.212	0.792	44.4	119.8	183.4	145.2	102.03	0.91	54.77	55.82	26.6	186.2	44.4	120.6	119.1	59.7	222.4	183.4	42.3	145.2	163.5	1	1	1	1	1	1	1	1	1	1	1	11	4.73335	7.54071	5.47249
High	Q2TBI4	Heat shock protein 75 kDa, mitochondrial OS=Bos taurus OX=9913 GN=TRAP1 PE=2 SV=1	FALSE	Bovine	2	1	2	1	7.01	2.023	2.11	1.57	3.176	3.313	1.043	22.5	14.3	45.5	47.5	75.07	4.72	21.49	13.59	21.8	72.9	22.5	14.8	13.9	43.5	63.3	45.5	47.5	37.1	47.5	1	1	1	1	1	1	1	1	1	1	1	11	4.44626	6.18785	4.49185
High	A0A3Q1M3Z8	Nicotinate-nucleotide pyrophosphorylase [carboxylating] OS=Bos taurus OX=9913 GN=QPRT PE=3 SV=1	FALSE	Bovine	4	1	1	1	3.5	2.408	2.533	0.384	0.925	0.973	1.052	40.6	105.5	97.7	102.7	88.21	13.28	36.52	40.63	21	123.5	40.6	116	96	48.5	97.7	104.2	47.1	113.7	102.7	1	1	1	1	1	1	1	1	1	1	1	11	4.39232	6.94837	5.34341
High	A0A3Q1M3Z1	Membrane cofactor protein OS=Bos taurus OX=9913 GN=CD46 PE=4 SV=2	FALSE	Bovine	6	1	1	1	4.52	1.702	1.498	1.801	3.065	2.698	0.88	54.2	30.1	92.3	81.2	72.37	29	41.56	34.9	54.2	100	17.4	24.4	37.1	142.8	61.4	92.3	136.8	74.8	81.2	1	1	1	1	1	1	1	1	1	1	1	11	5.76022	6.64386	4.12102
High	A6QP79	Collectin-12 OS=Bos taurus OX=9913 GN=COLEC12 PE=2 SV=1	FALSE	Bovine	2	2	2	2	4.8	1.797	1.613	0.809	1.454	1.305	0.898	92.4	114.1	166	149	73.1	19.15	17.33	21.18	92.4	181	32.8	99.6	130.8	184.4	129.9	166	187.1	149	122.7	2	2	2	2	2	2	2	2	2	2	2	11	6.52982	7.49985	5.03562
High	A0AAA9TTY7	Fatty acid-binding protein, brain OS=Bos taurus OX=9913 GN=FABP7 PE=3 SV=1	FALSE	Bovine	23	3	3	1	8.52	1.925	1.476	0.929	1.788	1.371	0.767	18.3	19.8	35.3	27.1	59.24	55.62	46.01	40.32	18.3	28.1	7	13	29.9	36.7	13.4	35.3	43.2	27.1	19.6	1	1	1	1	1	1	1	1	1	1	1	11	4.19377	4.8125	2.80735
High	A0AAA9TDQ2	Cytochrome c domain-containing protein OS=Bos taurus OX=9913 GN=LOC100847304 PE=3 SV=1	TRUE	Bovine	17	1	1	1	4.54	1.541	1.603	1.063	1.639	1.704	1.04	43.7	41.1	67.3	70.1	57.2	54.15	36.47	35.66	43.7	90.3	30.6	61.5	27.5	38.1	67.3	83.3	55.5	70.1	109.5	1	1	1	1	1	1	1	1	1	1	1	11	5.44956	6.49665	4.93546
High	A0A3Q1MJW1	Heterogeneous nuclear ribonucleoproteins A2/B1 OS=Bos taurus OX=9913 GN=HNRNPA2B1 PE=1 SV=1	FALSE	Bovine	6	2	2	2	5.04	2.36	1.518	10.788	25.459	16.374	0.643	24	2.2	56.6	36.4	71.03	24.27	48.9	58.99	21.6	70.2	24	2.6	1.9	25.4	76.8	56.6	36.4	30.6	85	1	1	1	1	1	1	1	1	1	1	1	11	4.43296	6.1334	4.58496
High	A0A3Q1LHZ0	Cadherin 17 OS=Bos taurus OX=9913 GN=CDH17 PE=4 SV=2	FALSE	Bovine	3	3	3	3	7.2	1.347	1.233	1.803	2.428	2.223	0.916	24.6	13.7	33.1	30.4	60.57	58.2	30.2	21.43	24.6	33.4	7.4	21.1	8.8	33.1	20.5	38.7	31.3	30.4	20.7	1	1	1	1	1	1	1	1	1	1	1	11	4.62059	5.06178	2.88753
High	Q2KJ64	Arginase-1 OS=Bos taurus OX=9913 GN=ARG1 PE=2 SV=1	FALSE	Bovine	6	2	2	2	6.38	5.592	5.936	0.184	1.027	1.091	1.061	16	87.3	89.7	95.2	114	11.93	52.4	46.29	14.8	104.3	16	80.2	95	31.4	89.7	108.1	35	95.3	95.2	1	1	1	1	1	1	1	1	1	1	1	11	3.88753	6.7046	4
High	P62248	Myeloid-derived growth factor OS=Bos taurus OX=9913 GN=MYDGF PE=2 SV=1	FALSE	Bovine	14	2	2	2	5.81	1.951	2.25	0.863	1.683	1.941	1.153	42.5	49.2	82.9	95.6	94.62	26.96	11.41	27.89	42.5	117.1	11.9	40.6	59.7	80.2	82.9	98.6	59.5	95.6	105.6	1	1	1	1	1	1	1	1	1	1	1	11	5.40939	6.8716	3.57289
High	F1MZQ5	Ig-like domain-containing protein OS=Bos taurus OX=9913 PE=3 SV=4	FALSE	Bovine	9	3	3	2	8.27	1.723	1.5	1.808	3.115	2.712	0.871	30.5	16.9	52.5	45.7	120.06	45.01	41.28	61.55	30.5	152	9.6	12.1	23.4	52.5	90	41.7	45.7	92	26.5	1	1	1	1	1	1	1	1	1	1	1	11	4.93074	7.24793	3.26303
High	Q0V8B6	Tripeptidyl-peptidase 1 OS=Bos taurus OX=9913 GN=TPP1 PE=2 SV=1	FALSE	Bovine	2	1	1	1	2.48	1.434	1.195	0.515	0.738	0.615	0.833	17.7	34.4	25.4	21.1	49.25	12.45	40.37	58.95	25.4	17.7	8.5	31.5	37.5	48	25.4	24.8	49	17.6	21.1	1	1	1	1	1	1	1	1	1	1	1	11	4.66676	4.14568	3.08746
High	Q2HJ74	Glycine amidinotransferase, mitochondrial OS=Bos taurus OX=9913 GN=GATM PE=2 SV=1	FALSE	Bovine	7	3	3	3	8.67	2.513	1.947	2.359	5.926	4.592	0.775	57.5	24.4	144.4	111.9	80.2	37.6	72.3	44.6	57.5	165.5	36.3	18.6	32	89.1	359.7	144.4	111.9	92.5	206.8	2	2	2	2	2	2	2	2	2	2	2	11	5.84549	7.37069	5.1819
High	A6QR67	DSC1 protein OS=Bos taurus OX=9913 GN=DSC1 PE=2 SV=1	FALSE	Bovine	3	3	3	3	7.91	1.372	1.24	1.014	1.391	1.258	0.904	165.2	162.9	226.6	204.9	31	5	14.27	3.61	165.2	230	123.7	157.3	168.8	256.1	192	226.6	198.1	212.9	204.9	2	2	2	2	2	2	2	2	2	2	2	11	7.36807	7.84549	6.9507
High	A0A3Q1MRJ9	Nectin cell adhesion molecule 2 OS=Bos taurus OX=9913 GN=NECTIN2 PE=4 SV=1	FALSE	Bovine	4	2	2	2	5.6	1.264	1.055	1.478	1.868	1.56	0.835	61.2	41.4	77.4	64.6	48.62	9.24	37.83	46.56	63.4	61.2	21.4	38.8	44.2	127.2	62.9	77.4	130.7	64.6	59.8	2	2	2	2	2	2	2	2	2	2	2	11	5.98641	5.93546	4.41954
High	A0AAA9TW60	Carboxypeptidase B2 OS=Bos taurus OX=9913 GN=CPB2 PE=3 SV=1	TRUE	Bovine	7	1	1	1	4.14	1.476	1.882	0.856	1.264	1.611	1.274	56.4	65.9	83.2	106.1	69.66	33.99	48.06	31.79	56.4	113.4	24.4	84.1	51.5	33.4	83.2	100.3	56.9	106.8	106.1	1	1	1	1	1	1	1	1	1	1	1	11	5.81762	6.82528	4.60881
High	A0A3Q1LZZ0	ATPase H+ transporting accessory protein 1 OS=Bos taurus OX=9913 GN=ATP6AP1 PE=3 SV=2	FALSE	Bovine	5	2	2	2	6.35	1.288	1.337	1.2	1.545	1.605	1.039	65.6	54.7	84.5	87.7	63.72	8.05	26.41	26.17	65.6	82.1	15.5	51.6	57.9	109.1	63.8	84.5	107.2	87.7	62.4	2	2	2	2	2	2	2	2	2	2	2	11	6.03562	6.35931	3.9542
High	A0AAF6YWY0	Olfactomedin like 2B OS=Bos taurus OX=9913 GN=OLFML2B PE=4 SV=1	FALSE	Bovine	1	1	1	1	3.4	0.732	0.956	1.529	1.119	1.462	1.306	12.2	8	8.9	11.6	75.2	60.4	90.24	58.68	26.3	12.2	4.9	5	12.6	34.6	7.3	8.9	26.1	11.6	9.1	1	1	1	1	1	1	1	1	1	1	1	11	4.71699	3.60881	2.29278
High	Q2KIW4	Phosphatidylcholine-sterol acyltransferase OS=Bos taurus OX=9913 GN=LCAT PE=2 SV=1	FALSE	Bovine	3	1	1	1	2.94	2.176	2.356	0.529	1.151	1.246	1.083	11.3	21.3	24.6	26.6	95.2	43.65	116.15	154.44	39.4	11.3	5.9	15.5	29.4	142.8	15.8	24.6	589.4	19.3	26.6	1	1	1	1	1	1	1	1	1	1	1	11	5.30012	3.49825	2.56071
High	A0AAA9T9N5	SEA domain-containing protein OS=Bos taurus OX=9913 PE=4 SV=1	FALSE	Bovine	1	4	4	4	4.36	2.727	1.764	1.621	4.42	2.859	0.647	86.7	53.5	236.4	152.9	93.79	2.44	35.34	34.41	86.7	307.1	50.5	52.6	54.4	123.8	236.4	260.9	111.3	221.6	152.9	2	2	2	2	2	2	2	2	2	2	2	11	6.43796	8.26256	5.65821
High	Q5E9F1	B-cell receptor-associated protein OS=Bos taurus OX=9913 GN=BCAP31 PE=2 SV=1	FALSE	Bovine	9	2	2	2	5.22	1.249	2.531	3.405	4.254	8.619	2.026	80	23.5	100	202.6	76.49	32.93	119.18	91.69	167.2	80	28.2	18.5	29.8	668.4	75.8	100	516.3	53.7	202.6	2	2	2	2	2	2	2	2	2	2	2	11	7.38543	6.32193	4.81762
High	A0A3Q1M378	Glucosylceramidase beta 3 OS=Bos taurus OX=9913 GN=GBA3 PE=3 SV=2	FALSE	Bovine	6	3	3	3	4.37	1.818	3.044	0.315	0.573	0.959	1.675	50.9	161.6	92.5	155	57.46	19.87	46.72	131.68	50.9	118.8	44.8	140.3	186.2	69.8	92.5	168.1	1404.3	112.6	155	2	2	2	2	2	2	2	2	2	2	2	11	5.66959	6.89239	5.48543
High	Q3ZCH0	Stress-70 protein, mitochondrial OS=Bos taurus OX=9913 GN=HSPA9 PE=2 SV=1	FALSE	Bovine	4	3	3	3	8.56	1.712	1.591	16.597	28.408	26.413	0.93	90.4	5.4	154.8	143.9	44.59	3.37	28.69	37.41	90.4	130.6	50	5.3	5.6	154.8	101.7	185.1	143.9	95.3	206.1	2	2	2	1	1	2	2	2	2	2	2	11	6.49825	7.02901	5.64386
High	P25975	Procathepsin L OS=Bos taurus OX=9913 GN=CTSL PE=1 SV=3	FALSE	Bovine	6	2	2	2	6.1	1.208	1.153	0.842	1.016	0.971	0.955	215.7	256.2	260.4	248.7	23.63	13.4	10.07	28.25	215.7	238.7	147.5	233	281.8	260.4	270.6	222.6	364	215.4	248.7	2	2	2	2	2	2	2	2	2	2	2	11	7.75288	7.89905	7.20457
High	Q58DU5	Proteasome subunit alpha type-3 OS=Bos taurus OX=9913 GN=PSMA3 PE=1 SV=3	FALSE	Bovine	5	1	1	1	3.6	1.411	1.226	1.467	2.071	1.798	0.868	14	9.5	19.7	17.1	59.23	8.23	53.65	57.5	8	26.9	14	10.1	9	11.4	34.6	19.7	9.9	17.1	32.1	1	1	1	1	1	1	1	1	1	1	1	11	3	4.74953	3.80735
High	A0AAF6YW04	Syndecan OS=Bos taurus OX=9913 GN=SDC1 PE=3 SV=1	FALSE	Bovine	5	1	1	1	3.47	2.214	1.615	3.199	7.081	5.167	0.73	48.5	15.2	107.3	78.3	63.05	20.38	41.65	39.42	48.5	110.1	33.9	17.5	13.1	49.9	107.3	124.5	43.2	101.4	78.3	1	1	1	1	1	1	1	1	1	1	1	11	5.59991	6.78267	5.08321
High	A0A3Q1M9G8	Small ubiquitin-related modifier OS=Bos taurus OX=9913 PE=3 SV=2	FALSE	Bovine	16	2	2	2	6.5	2.299	2.814	0.322	0.74	0.906	1.224	99.3	308.7	228.4	279.6	83.72	17.64	23.43	22.29	99.3	282.2	52.9	272.3	349.9	228.4	191.4	302.1	308.8	196.4	279.6	2	2	2	2	2	2	2	2	2	2	2	11	6.63372	8.14057	5.7252
High	A0AAA9T5D9	Ubiquitin-conjugating enzyme E2 variant 1 OS=Bos taurus OX=9913 GN=UBE2V1 PE=4 SV=1	FALSE	Bovine	12	3	3	3	5.46	1.554	1.508	0.756	1.175	1.14	0.97	68.3	90.3	106.2	103	55.25	14.2	30.62	41.96	68.3	135.8	47.2	81.7	99.9	70.7	106.2	134.1	46.1	115.5	103	1	1	1	1	1	1	1	1	1	1	1	11	6.09381	7.08534	5.56071
High	A0AAA9SDB6	Solute carrier family 3 member 2 OS=Bos taurus OX=9913 GN=SLC3A2 PE=1 SV=1	FALSE	Bovine	3	1	1	1	3.74	1.664	1.642	0.632	1.051	1.038	0.987	37	58.6	61.6	60.8	44.45	11.18	12.02	8.38	37	59.7	24.3	54.1	63.4	52	66.1	61.6	52.8	61.7	60.8	1	1	1	1	1	1	1	1	1	1	1	11	5.20945	5.89966	4.60288
High	A0AAA9S547	CD58 molecule OS=Bos taurus OX=9913 GN=CD58 PE=4 SV=1	FALSE	Bovine	3	1	1	1	4.12	1.054	1.063	0.939	0.99	0.998	1.008	22.4	23.9	23.6	23.8	31.99	17.99	38.55	31.14	32.8	22.4	17.6	21	27.1	38	23.6	18.1	37.7	21.8	23.8	1	1	1	1	1	1	1	1	1	1	1	11	5.03562	4.48543	4.1375
High	A0AAF6Z0J9	Enolase-phosphatase E1 OS=Bos taurus OX=9913 GN=ENOPH1 PE=3 SV=1	FALSE	Bovine	6	2	2	2	5.81	1.839	1.522	0.515	0.947	0.784	0.828	163.1	316.6	299.8	248.1	68.91	26.79	19.09	21.62	163.1	322.3	70.1	261.4	383.6	299.8	267	384.3	244.5	248.1	351.7	2	2	2	2	2	2	2	2	2	2	2	11	7.34961	8.33226	6.13134
High	A0A3Q1LFA6	Ig-like domain-containing protein OS=Bos taurus OX=9913 PE=4 SV=2	FALSE	Bovine	13	3	4	1	9.03	1.536	1.257	1.062	1.632	1.335	0.818	34.4	32.4	52.8	43.2	79.12	30.92	34.03	34.72	34.4	62.5	7.5	25.9	40.4	78.2	40.1	52.8	72.6	43.2	39.8	1	1	1	1	1	1	1	1	1	1	1	11	5.10434	5.96578	2.90689
High	Q58DU7	Adapter SH3BGRL OS=Bos taurus OX=9913 GN=SH3BGRL PE=3 SV=1	FALSE	Bovine	15	2	2	2	6.12	3.117	3.288	0.407	1.268	1.338	1.055	29.9	73.5	93.2	98.3	98.29	11.08	47.24	49.42	29.9	133.9	24.5	67.9	79.5	38.3	93.2	112.3	33.5	101.9	98.3	2	2	2	2	2	2	2	2	2	2	2	11	4.90207	7.06501	4.61471
High	A0A3Q1MN72	Ig-like domain-containing protein OS=Bos taurus OX=9913 PE=4 SV=1	FALSE	Bovine	12	2	2	2	3.35	0.966	0.881	1.096	1.059	0.966	0.912	60.3	55.1	58.3	53.2	46.37	14.65	103.06	108.37	102.3	60.3	40.7	49.6	61.1	296.8	51.5	58.3	309.9	53.2	49.9	2	2	2	2	2	2	2	2	2	2	2	11	6.67666	5.91409	5.34696
High	A6QP30	CPN2 protein OS=Bos taurus OX=9913 GN=CPN2 PE=2 SV=1	FALSE	Bovine	3	1	1	1	2.84	1.385	1.097	1.352	1.873	1.483	0.792	40.9	30.3	56.7	44.9	48.22	19.79	19.72	16.08	40.9	58.2	19.9	34.9	26.3	43.3	56.7	64.7	43.9	58	44.9	1	1	1	1	1	1	1	1	1	1	1	11	5.35403	5.86295	4.3147
High	F1MU79	peptidylprolyl isomerase OS=Bos taurus OX=9913 GN=FKBP4 PE=4 SV=2	FALSE	Bovine	3	1	1	1	3.39	0.995	0.802	2.616	2.602	2.099	0.807	118.7	45.4	118	95.2	85.44	5.41	101.66	102.96	197.2	118.7	11.5	43.7	47.1	496.7	72.5	118	498	89.4	95.2	1	1	1	1	1	1	1	1	1	1	1	11	7.62352	6.89118	3.52356
High	P08814	Parathymosin OS=Bos taurus OX=9913 GN=PTMS PE=1 SV=2	FALSE	Bovine	11	1	1	1	2.95	2.402	2.791	0.433	1.041	1.209	1.162	21.3	49.2	51.2	59.5	104.44	16.22	40.21	30.45	21.3	91.5	12	43.8	55.2	34	51.2	77.2	41.4	59.5	77.7	1	1	1	1	1	1	1	1	1	1	1	11	4.41278	6.5157	3.58496
High	A0AAA9S2T6	Histone H2B OS=Bos taurus OX=9913 GN=H2BC3 PE=3 SV=1	FALSE	Bovine	12	2	6	2	13.8	0.888	1.088	0.886	0.787	0.964	1.225	556.4	628	494	605.2	7.05	37.46	32.66	43.99	564.2	556.4	494.8	823.8	478.7	817.3	494	470	905	357.9	605.2	1	1	1	1	1	1	1	1	1	1	1	11	9.14006	9.11998	8.9507
High	A0A3Q1M3B5	NAD(P)(+)--arginine ADP-ribosyltransferase OS=Bos taurus OX=9913 GN=ART3 PE=3 SV=2	FALSE	Bovine	2	1	1	1	3.24	1.12	1.056	1.031	1.155	1.089	0.943	256.9	249.1	287.8	271.3	59.28	6.7	3.65	25.49	256.9	322.9	73.7	261.2	237.6	270.6	287.8	289.1	167.5	271.3	273.4	1	1	1	1	1	1	1	1	1	1	1	11	8.00506	8.33494	6.20359
High	E1B702	Serine/threonine-protein kinase receptor OS=Bos taurus OX=9913 GN=TGFBR2 PE=3 SV=2	FALSE	Bovine	2	1	1	1	3.86	1.508	1.381	0.983	1.481	1.357	0.916	46.7	47.5	70.4	64.4	59.2	32.47	15.01	14.2	46.7	63.1	14.8	37.6	60	78.9	58.3	70.4	81.4	64.4	63.9	1	1	1	1	1	1	1	1	1	1	1	11	5.54535	5.97957	3.88753
High	Q8SQ28	Serum amyloid A-3 protein OS=Bos taurus OX=9913 GN=SAA3 PE=1 SV=1	FALSE	Bovine	12	2	2	1	5.41	3.037	0.815	1.655	5.025	1.348	0.268	20.9	12.6	63.5	17	85.62	24.03	12.37	85.54	20.9	69.5	14.7	10.6	15	54.3	63.5	69.7	64.8	16	17	1	1	1	1	1	1	1	1	1	1	1	11	4.38543	6.11894	3.87774
High	A0AAA9S483	Malate dehydrogenase, mitochondrial OS=Bos taurus OX=9913 GN=MDH2 PE=3 SV=1	FALSE	Bovine	3	1	1	1	3.33	2.157	2.114	1.827	3.941	3.862	0.98	25.5	14	55.1	54	81.93	8.07	20.47	23.05	18.6	80.8	25.5	14.8	13.2	43.4	65.8	55.1	37.2	59.4	54	1	1	1	1	1	1	1	1	1	1	1	11	4.21723	6.33628	4.67243
High	F1MN49	Eukaryotic translation initiation factor 5A2 OS=Bos taurus OX=9913 GN=EIF5A2 PE=3 SV=3	FALSE	Bovine	6	1	1	1	3.47	1.508	2.252	0.578	0.871	1.301	1.493	87	150.7	131.3	196	85.28	16.22	18.16	5.96	87	223.1	33.6	134.3	169.1	129.3	131.3	176.1	196	182.4	205.4	1	1	1	1	1	1	1	1	1	1	1	11	6.44294	7.80155	5.07039
High	A0A3S5ZPJ7	GDP-L-fucose synthase OS=Bos taurus OX=9913 GN=GFUS PE=1 SV=2	FALSE	Bovine	6	3	3	3	5.84	1.224	1.333	0.83	1.017	1.107	1.089	42.2	50.9	51.7	56.3	29.58	5.94	18.62	14.44	39.6	66.1	42.2	48.8	53	47.7	67.2	51.7	60.6	45.4	56.3	1	1	1	1	1	1	1	1	1	1	1	11	5.30743	6.04658	5.39917
High	A0AAF6Z802	E2 ubiquitin-conjugating enzyme OS=Bos taurus OX=9913 GN=UBE2K PE=3 SV=1	FALSE	Bovine	8	1	1	1	3.05	2.021	1.999	0.774	1.565	1.548	0.989	36.2	46.8	73.2	72.4	64.85	15.76	16.86	6.36	36.2	68.2	16.4	41.8	52.3	73.2	58.2	81.9	72.4	72.4	64.7	1	1	1	1	1	1	1	1	1	1	1	11	5.17792	6.0917	4.03562
High	A0AAA9RSD3	Glucosidase 2 subunit beta OS=Bos taurus OX=9913 GN=PRKCSH PE=4 SV=1	FALSE	Bovine	2	1	1	1	3.02	2.075	1.551	1.736	3.601	2.693	0.748	16.2	9.4	33.7	25.2	98.28	4.71	27.11	43.03	16.2	40.8	2.4	9.7	9	21.7	37.9	33.7	14.6	25.2	36.5	1	1	1	1	1	1	1	1	1	1	1	11	4.01792	5.3505	1.26303
High	A0A3Q1LQ12	Erythrocyte membrane protein band 4.1 like 2 OS=Bos taurus OX=9913 GN=EPB41L2 PE=4 SV=2	FALSE	Bovine	1	1	1	1	3.22	1.703	1.616	0.703	1.198	1.137	0.949	68.8	97.8	117.1	111.1	51.91	11.36	7.45	3.12	68.8	131.9	49.1	90.2	106	108.4	125.9	117.1	114.3	107.4	111.1	1	1	1	1	1	1	1	1	1	1	1	11	6.10434	7.0433	5.61765
High	A0AAA9SUS5	ADP-ribosylation factor 3 OS=Bos taurus OX=9913 GN=ARF3 PE=3 SV=1	FALSE	Bovine	5	1	1	1	3.17	1.006	0.916	1.565	1.574	1.434	0.911	39.5	25.2	39.7	36.2	48.5	2.37	7.52	18.63	27.7	71	39.5	24.8	25.7	34.9	39.7	39.9	47.9	34.4	36.2	1	1	1	1	1	1	1	1	1	1	1	11	4.79181	6.14975	5.30378
High	A0A3Q1LYU3	Atlastin GTPase 3 OS=Bos taurus OX=9913 GN=ATL3 PE=3 SV=2	FALSE	Bovine	2	1	1	1	3.76	1.085	0.839	8.938	9.694	7.501	0.774	75	8.4	81.3	62.9	42.51	45.28	24.67	62.15	49.7	117.6	75	11.7	6	71.5	81.3	113.3	62.9	58.4	162.3	1	1	1	1	1	1	1	1	1	1	1	11	5.63517	6.87774	6.22882
High	A0A3Q1MLI7	Pro-adrenomedullin OS=Bos taurus OX=9913 GN=ADM PE=3 SV=1	FALSE	Bovine	2	1	2	1	5.84	1.647	1.835	6.598	10.866	12.111	1.115	14.1	2.1	23.2	25.8	86.94	31.61	15.51	49.44	14.1	29	2.6	1.7	2.7	28.1	20.8	23.2	25.8	38.2	12.8	1	1	1	1	1	1	1	1	1	1	1	11	3.81762	4.85798	1.37851
High	Q5EA01	Beta-1,4-glucuronyltransferase 1 OS=Bos taurus OX=9913 GN=B4GAT1 PE=2 SV=2	FALSE	Bovine	5	2	2	2	5.31	1.45	1.234	0.752	1.089	0.927	0.851	65.6	87.3	95.1	81	64.73	21.24	14.97	12.76	65.6	80.9	14.5	75	101.6	116.1	87.3	95.1	81	72.8	93.7	1	1	1	1	1	1	1	1	1	1	1	11	6.03562	6.33807	3.85798
High	Q9TS87	Transgelin OS=Bos taurus OX=9913 GN=TAGLN PE=1 SV=4	FALSE	Bovine	8	2	3	2	6.89	1.62	1.382	1.74	2.819	2.406	0.853	178.4	102.5	288.9	246.5	56.41	27.44	32.36	8.86	178.4	277.2	76.9	84.2	124.7	403.4	209.9	288.9	246.5	223	266.4	2	2	2	2	2	2	2	2	2	2	2	11	7.47897	8.11478	6.26491
High	P12234	Solute carrier family 25 member 3 OS=Bos taurus OX=9913 GN=SLC25A3 PE=1 SV=1	FALSE	Bovine	3	1	1	1	3.62	1.299	1.85	4.924	6.394	9.11	1.425	28.7	5.8	37.2	53	56.17	5.59	28.07	37.1	19.6	57.5	28.7	6.1	5.6	29.6	37.2	51.4	72	32.9	53	1	1	1	1	1	1	1	1	1	1	1	11	4.29278	5.84549	4.84298
High	A0AAA9TWN0	Xaa-Pro dipeptidase OS=Bos taurus OX=9913 GN=PEPD PE=3 SV=1	FALSE	Bovine	5	2	2	2	5.73	0.896	0.969	1.326	1.189	1.285	1.081	104.2	78.5	93.4	100.9	57.02	49.04	83.51	70.84	144.1	104.2	36.9	54.7	112.8	339.6	93.4	85.8	282.5	83.4	100.9	2	2	2	2	2	2	2	2	2	2	2	11	7.17093	6.70321	5.20555
High	A0AAA9TAD8	Adenosine kinase OS=Bos taurus OX=9913 GN=ADK PE=1 SV=1	FALSE	Bovine	6	2	2	2	5.81	1.33	1.098	0.157	0.209	0.173	0.826	41.5	264.2	55.2	45.6	35.59	11.32	13.9	13.81	41.5	50	23.3	243.9	286.3	55.2	45.6	60.3	38.5	45.6	50.9	2	2	2	2	2	2	2	2	2	2	2	11	5.37504	5.64386	4.54226
High	A0AAA9U1N4	Cell growth regulator with EF-hand domain 1 OS=Bos taurus OX=9913 GN=CGREF1 PE=4 SV=1	FALSE	Bovine	7	1	1	1	4.47	1.166	0.999	0.904	1.054	0.903	0.856	67.3	74.4	78.4	67.2	44.8	19.39	14.66	10.68	78.6	67.3	28.8	64.8	85.4	88.8	66.1	78.4	66	67.2	79.7	1	1	1	1	1	1	1	1	1	1	1	11	6.29646	6.07253	4.848
High	A0AAF6YUX3	gamma-glutamylcyclotransferase OS=Bos taurus OX=9913 GN=GGCT PE=4 SV=1	FALSE	Bovine	5	1	1	1	3.05	2.05	2.329	0.533	1.093	1.242	1.136	35	65.7	71.8	81.5	69.53	3.43	22.21	45.91	35	92.2	26.7	64.1	67.3	71.8	66.2	99	165.5	81.5	77.5	1	1	1	1	1	1	1	1	1	1	1	11	5.12928	6.52669	4.73877
High	A0AAA9SQM8	Heat shock protein HSP 90-beta OS=Bos taurus OX=9913 GN=HSP90AB1 PE=1 SV=1	FALSE	Bovine	2	2	2	1	4.69	0.977	0.706	3.338	3.261	2.358	0.723	86.5	25.9	84.5	61.1	27.23	8.45	34.94	16.44	86.5	75	124.6	27.5	24.4	86.5	84.5	42.5	62.9	46	61.1	1	1	1	1	1	1	1	1	1	1	1	11	6.43463	6.22882	6.96116
High	A0AAF6YQA7	Proteasome subunit alpha type OS=Bos taurus OX=9913 GN=PSMA1 PE=3 SV=1	FALSE	Bovine	5	1	1	1	4.16	3.557	2.486	1.701	6.05	4.229	0.699	41.8	24.6	148.8	104	108.98	31.4	78.87	78.46	17.9	178	41.8	30.8	19.6	12.5	185.8	148.8	18.1	104	171.2	1	1	1	1	1	1	1	1	1	1	1	11	4.16189	7.47573	5.38543
High	P46193	Annexin A1 OS=Bos taurus OX=9913 GN=ANXA1 PE=1 SV=2	FALSE	Bovine	4	2	2	2	5.46	2.198	1.918	2.771	6.091	5.315	0.873	72.2	26	158.6	138.4	93.84	10.75	15.61	17.42	57.2	293.4	72.2	24.1	28.1	124.4	169.6	158.6	122.1	138.4	171.4	2	2	2	2	2	2	2	2	2	2	2	11	5.83794	8.19673	6.17393
High	Q3ZBZ1	45 kDa calcium-binding protein OS=Bos taurus OX=9913 GN=SDF4 PE=2 SV=1	FALSE	Bovine	4	1	1	1	3.21	1.598	1.223	1.054	1.685	1.29	0.766	33.8	32	54	41.3	55.74	7.5	22.01	6.43	33.8	49.3	13.5	30.4	33.8	54.8	36	54	45.7	40.6	41.3	1	1	1	1	1	1	1	1	1	1	1	11	5.07895	5.62352	3.75489
High	F1N6N2	G protein-coupled receptor class C group 5 member A OS=Bos taurus OX=9913 GN=GPRC5A PE=4 SV=2	FALSE	Bovine	3	1	2	1	5.6	2.64	1.853	4.021	10.614	7.451	0.702	21	5.2	55.5	39	112.35	2.3	24.74	41.97	21	93.1	8.1	5.1	5.3	35.9	58.9	55.5	26.1	61	39	1	1	1	1	1	1	1	1	1	1	1	11	4.39232	6.54071	3.01792
High	A0A140T8A4	Thimet oligopeptidase OS=Bos taurus OX=9913 GN=THOP1 PE=3 SV=1	FALSE	Bovine	1	1	1	1	2.91	2.376	1.837	0.469	1.114	0.861	0.773	22.1	47.1	52.4	40.5	76.46	17.32	43.58	58.22	9.8	50.9	22.1	41.6	53.2	21.9	56.8	52.4	14.7	40.5	58.8	1	1	1	1	1	1	1	1	1	1	1	11	3.29278	5.66959	4.46597
High	A0A3Q1NKG7	Diacylglycerol kinase OS=Bos taurus OX=9913 GN=DGKB PE=3 SV=1	FALSE	Bovine	3	1	21	1	0	1.173	1.034	1.228	1.44	1.269	0.881	916.6	746.4	1075.2	947.3	77.42	34.05	58.88	47.94	916.6	1193.1	97.6	583.9	954.2	2452.3	865.1	1075.2	2024.2	947.3	937.3	1	1	1	1	1	1	1	1	1	1	1	11	9.84015	10.2205	6.60881
High	A0A3Q1LZC9	Lysosomal associated membrane protein 2 OS=Bos taurus OX=9913 GN=LAMP2 PE=1 SV=2	FALSE	Bovine	2	1	1	1	2.47	0.895	0.908	1.509	1.351	1.37	1.015	25.2	16.7	22.6	22.9	44.73	41.87	77.07	57.42	28	25.2	10.4	12.3	22.7	74.1	22.6	20.9	56.2	22.2	22.9	1	1	1	1	1	1	1	1	1	1	1	11	4.80735	4.65535	3.37851
High	F1MYZ0	Epsilon-sarcoglycan OS=Bos taurus OX=9913 GN=SGCE PE=3 SV=2	FALSE	Bovine	2	1	1	1	2.97	2.492	1.904	0.609	1.518	1.16	0.764	20.6	33.8	51.4	39.2	83.75	21.05	22.3	13.22	20.6	50.6	7.7	29.1	39.3	60	38	51.4	39.2	48	37.8	1	1	1	1	1	1	1	1	1	1	1	11	4.36457	5.66107	2.94486
High	A0AAA9TRZ3	receptor protein-tyrosine kinase OS=Bos taurus OX=9913 GN=EPHA4 PE=4 SV=1	FALSE	Bovine	1	1	1	1	3.94	1.253	1.006	1.423	1.783	1.432	0.803	35	24.6	43.9	35.2	62.28	23.2	39.09	49.8	35	42.7	8.6	20.9	29	76.7	38.4	43.9	70.4	35.2	28.9	1	1	1	1	1	1	1	1	1	1	1	11	5.12928	5.41616	3.10434
High	P53712	Integrin beta-1 OS=Bos taurus OX=9913 GN=ITGB1 PE=1 SV=3	FALSE	Bovine	1	1	1	1	3.21	1.013	0.931	1.847	1.871	1.72	0.919	23.8	12.9	24.1	22.2	61.78	9.93	44.57	35.01	25.2	23.8	5.2	12	13.8	41.4	17.5	24.1	37.4	20.4	22.2	1	1	1	1	1	1	1	1	1	1	1	11	4.65535	4.57289	2.37851
High	A0A3Q1MHZ6	LIM domain 7 OS=Bos taurus OX=9913 GN=LMO7 PE=1 SV=1	FALSE	Bovine	1	1	1	1	3.43	1.198	1.209	1.382	1.656	1.67	1.009	43.4	31.4	52	52.4	60.22	26.45	38.98	33.48	43.4	68.8	17	26	37.9	83.5	39.4	52	85.5	52.4	47.4	1	1	1	1	1	1	1	1	1	1	1	11	5.43962	6.10434	4.08746
High	A0AAA9T1E6	Joining chain of multimeric IgA and IgM OS=Bos taurus OX=9913 GN=JCHAIN PE=1 SV=1	FALSE	Bovine	8	1	1	1	4.16	0.661	0.783	1.93	1.275	1.511	1.184	19.9	10.3	13.2	15.6	67.64	19.18	81.11	82.48	23.6	19.9	3.6	9	11.8	46.1	12.2	13.2	54.8	15.6	13.8	1	1	1	1	1	1	1	1	1	1	1	11	4.56071	4.3147	1.848
High	F1N2Y2	Collagen type V alpha 2 chain OS=Bos taurus OX=9913 GN=COL5A2 PE=4 SV=4	FALSE	Bovine	1	1	1	1	3.15	0.832	0.711	2.224	1.849	1.582	0.855	24.4	11	20.3	17.3	61.77	11.22	39.86	45.18	43	24.4	10.9	11.9	10.1	38.3	20.3	20.1	31.6	17.3	13.8	1	1	1	1	1	1	1	1	1	1	1	11	5.42626	4.60881	3.44626
High	P00741	Coagulation factor IX OS=Bos taurus OX=9913 GN=F9 PE=1 SV=2	FALSE	Bovine	5	2	2	2	4.96	0.83	0.831	1.953	1.621	1.623	1.001	93.2	47.7	77.4	77.4	74.13	2.2	96.84	120.75	101.1	93.2	10	47	48.5	370.8	77.4	77	567.8	77.4	66.3	2	2	1	2	1	2	2	2	2	2	2	11	6.65964	6.54226	3.32193
High	F1N401	Collagen type XII alpha 1 chain OS=Bos taurus OX=9913 GN=COL12A1 PE=4 SV=3	FALSE	Bovine	1	3	3	3	7.41	2.035	2.398	0.534	1.087	1.281	1.178	31.5	59	64.1	75.5	82.09	1.64	27.86	26.69	31.5	94.1	20.1	59.7	58.3	44.3	64.1	79	47.1	80.6	75.5	1	1	1	1	1	1	1	1	1	1	1	11	4.97728	6.55612	4.32912
High	Q3ZBT1	Transitional endoplasmic reticulum ATPase OS=Bos taurus OX=9913 GN=VCP PE=2 SV=1	FALSE	Bovine	1	1	1	1	2.76	1.579	1.32	2.42	3.82	3.196	0.837	35.7	14.7	56.3	47.1	55.13	12.04	33.42	31.63	22	66.5	35.7	16.1	13.5	30.2	60.3	56.3	39.9	47.1	71.8	1	1	1	1	1	1	1	1	1	1	1	11	4.45943	6.05528	5.15785
High	A0AAA9TM29	Biliverdin reductase B OS=Bos taurus OX=9913 GN=BLVRB PE=4 SV=1	FALSE	Bovine	9	1	1	1	2	1.445	1.279	0.917	1.325	1.173	0.885	20.6	22.5	29.8	26.3	31.08	3.11	2.65	5.39	20.6	31.1	17.4	23	22	29.8	30.7	29.2	28.9	26.3	26.3	1	1	1	1	1	1	1	1	1	1	1	11	4.36457	4.95884	4.12102
High	E1B9H5	Transforming growth factor beta receptor 3 OS=Bos taurus OX=9913 GN=TGFBR3 PE=4 SV=4	FALSE	Bovine	1	1	1	1	3.26	1.216	1.207	0.485	0.589	0.585	0.992	26.1	53.8	31.7	31.4	44.05	16.35	32.36	70.44	32.7	26.1	12.2	47.9	60.4	47.9	31.7	25.9	85.6	24.9	31.4	1	1	1	1	1	1	1	1	1	1	1	11	5.03122	4.70598	3.60881
High	A0A3Q1MWQ1	Coagulation factor XIII B chain OS=Bos taurus OX=9913 GN=F13B PE=4 SV=2	TRUE	Bovine	2	1	1	1	3.14	1.048	0.962	1.053	1.103	1.013	0.919	121	115	126.8	116.5	42.81	1.18	31.92	36.8	121	140	54.3	114	115.9	197.1	126.8	110.1	207.8	113.2	116.5	1	1	1	1	1	1	1	1	1	1	1	11	6.91886	7.12928	5.76288
High	A3KLR9	Superoxide dismutase [Cu-Zn] OS=Bos taurus OX=9913 GN=SOD3 PE=1 SV=1	FALSE	Bovine	5	1	1	1	2.83	1.11	1.084	1.577	1.75	1.709	0.977	72.2	45.8	80.1	78.2	55	2.45	20.47	15.6	72.2	83.4	22.2	45	46.6	112.1	79.8	80.1	99.8	78.2	75.9	1	1	1	1	1	1	1	1	1	1	1	11	6.17393	6.38198	4.47249
High	A0AAF6YVY1	Pro-cathepsin H OS=Bos taurus OX=9913 GN=CTSH PE=3 SV=1	FALSE	Bovine	4	2	2	2	4.41	1.394	1.306	0.702	0.979	0.917	0.936	154	219.3	214.7	201	54.35	2.23	17.19	39.5	154	221.7	63.2	215.9	222.8	159.1	214.7	221.2	106.4	201	251.4	2	2	2	2	2	2	2	2	2	2	2	11	7.26679	7.79246	5.98185
High	A0AAF6ZXU5	Myosin light chain kinase, smooth muscle OS=Bos taurus OX=9913 GN=MYLK PE=3 SV=1	FALSE	Bovine	1	2	2	2	5.55	1.7	1.775	0.598	1.017	1.062	1.044	65.9	110.1	112	117	92.65	14.9	31.45	46.58	65.9	169.8	17	99.1	122.4	86.3	112	160.3	50.8	145.8	117	1	1	1	1	1	1	1	1	1	1	1	11	6.04221	7.40769	4.08746
High	E1BIY5	Arylsulfatase OS=Bos taurus OX=9913 GN=SULF2 PE=3 SV=3	FALSE	Bovine	2	1	1	1	3.37	1	0.535	1.795	1.795	0.96	0.535	31.8	17.7	31.8	17	41.33	13.91	45.95	60.76	33.3	13.8	31.8	19.5	16	54.7	31.8	22.3	36.3	11.3	17	1	1	1	1	1	1	1	1	1	1	1	11	5.05745	3.7866	4.99095
High	Q5E9X7	Inactive serine protease 35 OS=Bos taurus OX=9913 GN=PRSS35 PE=2 SV=2	FALSE	Bovine	3	1	1	1	2.79	1.572	1.905	1.012	1.59	1.927	1.212	8.5	8.4	13.3	16.1	127.43	46.72	156.85	149.68	76.1	7.8	8.5	5.9	11.8	348.2	10.1	13.3	289.2	16.1	12.7	1	1	1	1	1	1	1	1	1	1	1	11	6.24982	2.96347	3.08746
High	Q6H320	Glandular kallikrein OS=Bos taurus OX=9913 GN=KLK1 PE=2 SV=1	FALSE	Bovine	3	1	1	1	3.15	1.67	1.612	0.778	1.299	1.255	0.966	16.6	21.3	27.7	26.7	62.52	0.27	28.77	9.26	16.6	29.8	7.5	21.4	21.3	31.1	17.1	27.7	28.3	26.7	23.5	1	1	1	1	1	1	1	1	1	1	1	11	4.05311	4.89724	2.90689
High	P84291	Pregnancy-associated protein bPAP (Fragment) OS=Bos taurus OX=9913 PE=1 SV=1	FALSE	Bovine	14	2	2	1	4.86	0.953	1.113	1.237	1.178	1.376	1.168	48.6	39.3	46.3	54	46.09	37.01	53.97	48.95	66.1	48.6	23.8	30	51.3	91.1	46.3	32.6	102.1	54	41	1	1	1	1	1	1	1	1	1	1	1	11	6.04658	5.60288	4.57289
High	A0AAA9TIS4	Moesin OS=Bos taurus OX=9913 GN=MSN PE=1 SV=1	FALSE	Bovine	3	2	2	1	4.5	1.025	1.295	0.888	0.911	1.15	1.263	29.9	33.6	30.6	38.7	21.75	5.56	30.47	21.23	38.8	29.9	25.4	35	32.3	40.3	30.6	21.5	39.1	26.1	38.7	1	1	1	1	1	1	1	1	1	1	1	11	5.27798	4.90207	4.66676
High	P68401	Platelet-activating factor acetylhydrolase IB subunit alpha2 OS=Bos taurus OX=9913 GN=PAFAH1B2P68402 PE=1 SV=1	FALSE	Bovine	4	1	1	1	2.66	1.194	1.11	0.69	0.823	0.766	0.93	22.5	32.6	26.8	25	56.15	17.47	67.02	47.44	22.5	25.5	6.5	28.8	36.9	70	26.8	21.8	49.6	25	21.8	1	1	1	1	1	1	1	1	1	1	1	11	4.49185	4.67243	2.70044
High	A0AAA9SYB1	Nephronectin OS=Bos taurus OX=9913 GN=NPNT PE=3 SV=1	FALSE	Bovine	2	1	1	1	3.42	3.142	2.11	6.759	21.238	14.264	0.672	82.3	12.2	258.6	173.7	86.47	12.42	17.02	41.16	82.3	282.1	60	13.3	11.2	200.1	281.6	258.6	173.7	277.5	123	1	1	1	1	1	1	1	1	1	1	1	11	6.36282	8.14006	5.90689
High	A0A3Q1M2P9	UV excision repair protein RAD23 OS=Bos taurus OX=9913 GN=RAD23A PE=3 SV=2	FALSE	Bovine	5	2	4	2	9.81	0.986	1.044	1.294	1.276	1.351	1.059	168.5	130.2	166.2	176	26.52	4.58	11.51	11.28	128.9	220.1	168.5	134.5	126.1	161.5	198.6	166.2	148.9	176	186	2	2	2	2	2	2	2	2	2	2	2	11	7.01011	7.78202	7.3966
High	A0JNL5	Lymphocyte antigen 6 complex locus protein G6c OS=Bos taurus OX=9913 GN=LY6G6C PE=2 SV=1	FALSE	Bovine	20	2	2	2	3.11	0.428	0.343	1.557	0.667	0.533	0.8	19.6	12.6	8.4	6.7	97.44	92.99	142.14	149.63	55.3	4.9	19.6	5.7	27.7	99.9	8.4	5.2	103.1	6.7	3.6	1	1	1	1	1	1	1	1	1	1	1	11	5.78921	2.29278	4.29278
High	A0A3Q1LP71	Neuronal cell adhesion molecule OS=Bos taurus OX=9913 GN=NRCAM PE=3 SV=2	FALSE	Bovine	1	1	1	1	3.51	1.09	1.013	1.068	1.164	1.082	0.929	49.1	46	53.6	49.8	59.49	9.21	67.09	70.9	67.2	49.1	15.6	43.1	49.1	150.5	53.6	50.4	148.3	49.8	46.6	1	1	1	1	1	1	1	1	1	1	1	11	6.07039	5.61765	3.96347
High	P35526	Chloride intracellular channel protein 5 OS=Bos taurus OX=9913 GN=CLIC5 PE=2 SV=1	FALSE	Bovine	4	1	1	1	3.61	1.109	1.25	0.588	0.652	0.735	1.127	27.3	46.4	30.2	34.1	59.52	34.7	39.56	80.52	27.3	52.7	15.6	36.1	59.6	53.8	30.2	26.9	113.5	34.1	29	1	1	1	1	1	1	1	1	1	1	1	11	4.77083	5.71973	3.96347
High	A0A3Q1MER0	Small ribosomal subunit protein uS10 domain-containing protein OS=Bos taurus OX=9913 PE=3 SV=1	FALSE	Bovine	14	1	1	1	2.98	3.473	1.888	4.895	16.997	9.239	0.544	18.4	3.8	63.8	34.7	93.83	9.47	56.65	50.3	18.4	79.1	16.4	3.5	4	17.6	63.8	69.5	22.6	34.7	61.5	1	1	1	1	1	1	1	1	1	1	1	11	4.20163	6.30561	4.03562
High	F1MNJ9	NBL1, DAN family BMP antagonist OS=Bos taurus OX=9913 GN=NBL1 PE=3 SV=3	FALSE	Bovine	8	2	2	2	5.05	0.894	0.817	1.259	1.126	1.029	0.914	101.3	80.5	90.6	82.8	69.74	13.58	44.36	33.37	101.3	106.4	14.5	73.1	88.6	184	90.4	90.6	139.3	82.8	79.7	1	1	1	1	1	1	1	1	1	1	1	11	6.66249	6.73335	3.85798
High	Q2NL00	Glutathione S-transferase theta-1 OS=Bos taurus OX=9913 GN=GSTT1 PE=2 SV=3	FALSE	Bovine	5	1	1	1	2.7	2.844	1.931	0.243	0.69	0.468	0.679	34	140	96.6	65.6	67.08	54.73	32.18	23.5	29.1	91	34	93.1	210.6	55.1	108.1	96.6	42.2	65.6	66	1	1	1	1	1	1	1	1	1	1	1	11	4.86295	6.50779	5.08746
High	F1N7U9	CD84 molecule OS=Bos taurus OX=9913 GN=CD84 PE=4 SV=3	FALSE	Bovine	3	1	1	1	3.08	1.043	1.009	1.197	1.249	1.208	0.968	152.7	127.6	159.3	154.1	68.02	8.74	13.97	20.89	152.7	194.7	30	119.9	135.7	191.8	146.9	159.3	106.8	160.6	154.1	1	1	1	1	1	1	1	1	1	1	1	11	7.25456	7.60511	4.90689
High	P61282	NEDD8 OS=Bos taurus OX=9913 GN=NEDD8 PE=3 SV=1	TRUE	Bovine	25	2	3	2	7.83	0.812	0.895	1.301	1.057	1.164	1.102	125.3	96.3	101.8	112.1	62.18	81.86	50.68	25.88	125.3	126.6	26.1	49.7	186.5	224.8	98.9	101.8	159.6	98.8	112.1	1	1	1	1	1	1	1	1	1	1	1	11	6.96924	6.98413	4.70598
High	F1MF97	Nidogen 2 OS=Bos taurus OX=9913 GN=NID2 PE=4 SV=3	FALSE	Bovine	1	1	1	1	2.79	1.247	1.139	1.252	1.561	1.425	0.913	52.6	42.1	65.7	59.9	59.83	20.55	18.28	21.6	52.6	65.3	14.5	36.3	48.7	85.9	61.7	65.7	78	59.9	51.3	1	1	1	1	1	1	1	1	1	1	1	11	5.71699	6.02901	3.85798
High	E1BMG2	Dynein axonemal heavy chain 5 OS=Bos taurus OX=9913 GN=DNAH5 PE=3 SV=4	FALSE	Bovine	0	1	3	1	6.82	0.89	1.08	0.944	0.84	1.019	1.213	125.6	133.1	111.8	135.7	72.1	11.58	46.25	38.55	159.9	125.6	19.4	122.6	144.5	233.7	111.5	111.8	215	135.7	101.8	1	1	1	1	1	1	1	1	1	1	1	11	7.32103	6.97269	4.27798
High	F1MDN4	60S acidic ribosomal protein P0 OS=Bos taurus OX=9913 GN=RPLP0 PE=3 SV=2	FALSE	Bovine	3	1	1	1	3.44	2.156	2.01	0.973	2.098	1.956	0.932	95	97.6	204.9	191	85.07	24.54	27.62	30.14	91.2	362.6	95	116.4	81.9	130.5	204.9	231.1	112.7	210.2	191	1	1	1	1	1	1	1	1	1	1	1	11	6.51096	8.50224	6.56986
High	A0AAF6ZP66	MARCKS-related protein OS=Bos taurus OX=9913 GN=MARCKSL1 PE=3 SV=1	FALSE	Bovine	3	1	1	1	2.88	1.73	1.687	0.798	1.381	1.347	0.975	37.6	47.2	65.1	63.5	59.86	8.84	22.26	18.87	37.6	74.5	22.3	50.2	44.3	48.4	65.1	76.4	52.2	63.5	76.4	1	1	1	1	1	1	1	1	1	1	1	11	5.23266	6.21917	4.47897
High	A0AAA9TV28	Nestin OS=Bos taurus OX=9913 GN=NES PE=3 SV=1	FALSE	Bovine	1	1	1	1	2.47	1.007	1.359	1.791	1.803	2.433	1.349	26	14.5	26.1	35.3	14.51	77.57	16.36	34.54	24.1	26	31.7	7.8	26.8	33	24.4	26.1	35.3	25.2	50.6	1	1	1	1	1	1	1	1	1	1	1	11	4.59096	4.70044	4.98641
High	A0AAF6ZFF4	Lysosomal associated membrane protein 1 OS=Bos taurus OX=9913 GN=LAMP1 PE=3 SV=1	FALSE	Bovine	2	1	1	1	2.73	1.311	0.912	1.137	1.49	1.037	0.696	16.7	14.7	21.9	15.2	44.66	24.92	30.01	52.91	16.7	22.1	8.2	12.3	17.5	31.6	17.7	21.9	35.1	15	15.2	1	1	1	1	1	1	1	1	1	1	1	11	4.06178	4.46597	3.03562
High	A0AAA9SHZ4	Prostaglandin reductase 1 OS=Bos taurus OX=9913 GN=PTGR1 PE=3 SV=1	FALSE	Bovine	3	1	1	1	2.92	4.443	4.194	0.293	1.3	1.227	0.944	15.6	53.3	69.3	65.4	123.44	8.26	52	53.82	15.6	100.5	8.4	50.3	56.5	25.2	69.3	85.5	19.2	67.4	65.4	1	1	1	1	1	1	1	1	1	1	1	11	3.96347	6.65105	3.07039
High	Q3T0F7	Myotrophin OS=Bos taurus OX=9913 GN=MTPN PE=1 SV=3	FALSE	Bovine	18	1	1	1	0	1.348	1.538	0.369	0.498	0.568	1.141	58.8	159.3	79.3	90.4	25.89	29.26	16.26	20.7	58.8	64.9	38.3	129.1	196.5	102.4	77	79.3	90.4	67.7	103.4	1	1	1	1	1	1	1	1	1	1	1	11	5.87774	6.02015	5.25927
High	G5E600	WASH complex subunit 4 OS=Bos taurus OX=9913 GN=WASHC4 PE=4 SV=3	FALSE	Bovine	1	1	4	1	13.16	0.775	2.474	0.879	0.681	2.174	3.194	349.6	397.9	270.8	865	51.01	62.33	68.82	59.89	111.1	350.5	349.6	247.9	638.7	206.2	270.8	704.7	247.7	1107.2	865	1	1	1	1	1	1	1	1	1	1	1	11	6.79572	8.45327	8.44956
High	P31081	60 kDa heat shock protein, mitochondrial OS=Bos taurus OX=9913 GN=HSPD1 PE=1 SV=2	FALSE	Bovine	2	1	1	1	2.81	1.575	1.529	2.461	3.874	3.762	0.971	69.1	28.1	108.8	105.6	38.96	42.23	56.32	53.88	85.3	69.1	36.6	20.6	38.2	195.4	108.8	60.3	195.5	66.7	105.6	1	1	1	1	1	1	1	1	1	1	1	11	6.41447	6.11061	5.19377
High	A0AAA9TRY4	receptor protein-tyrosine kinase OS=Bos taurus OX=9913 GN=CSF1R PE=3 SV=1	FALSE	Bovine	2	1	1	1	3.37	0.917	0.976	1.211	1.111	1.182	1.064	33.9	28	31.1	33	52.46	22.51	46.42	39.95	34.7	33.9	10.4	23.8	32.8	57.6	31.1	24.5	60.4	33	30.6	1	1	1	1	1	1	1	1	1	1	1	11	5.11686	5.08321	3.37851
High	P00171	Cytochrome b5 OS=Bos taurus OX=9913 GN=CYB5A PE=1 SV=3	FALSE	Bovine	7	1	1	1	2.78	2.176	2.14	0.651	1.417	1.393	0.984	20.1	30.9	43.7	43	76.24	16.76	10.61	14.7	20.1	52.4	11.8	27.4	34.8	48.6	43.7	39.3	40.2	52.9	43	1	1	1	1	1	1	1	1	1	1	1	11	4.32912	5.71149	3.56071
High	A0AAA9SGS0	Twisted gastrulation BMP signaling modulator 1 OS=Bos taurus OX=9913 GN=TWSG1 PE=3 SV=1	FALSE	Bovine	5	1	1	1	2.52	0.65	0.471	2.642	1.718	1.245	0.725	113.3	42.9	73.7	53.4	44.86	4.84	48.18	54.01	113.3	52.3	142.7	41.5	44.4	119.8	73.7	44.1	120.2	48.6	53.4	1	1	1	1	1	1	1	1	1	1	1	11	6.824	5.70874	7.15684
High	Q58D34	Peptidase inhibitor 16 OS=Bos taurus OX=9913 GN=PI16 PE=2 SV=1	FALSE	Bovine	2	1	1	1	2.69	1.452	1.342	1.106	1.606	1.484	0.924	83.7	75.7	121.6	112.3	67.35	20.4	28.24	21.54	83.7	116.5	19.5	65.5	87.5	169.4	97.6	121.6	156.7	112.3	107.7	1	1	1	1	1	1	1	1	1	1	1	11	6.38716	6.86419	4.2854
High	A0AAA9TCV4	Milk fat globule EGF and factor V/VIII domain containing OS=Bos taurus OX=9913 GN=MFGE8 PE=4 SV=1	FALSE	Bovine	2	1	1	1	2.46	3.011	1.726	4.845	14.589	8.363	0.573	16.7	3.4	50.2	28.8	116.69	15.22	46.36	61.85	16.7	78	5.6	3.8	3.1	19.3	50.2	54.1	14.3	53.8	28.8	1	1	1	1	1	1	1	1	1	1	1	11	4.06178	6.2854	2.48543
High	A0A452DI02	Acyl-protein thioesterase 1 OS=Bos taurus OX=9913 GN=LYPLA1 PE=3 SV=1	FALSE	Bovine	4	1	1	1	2.76	2.525	2.066	0.206	0.521	0.426	0.818	42.9	208	108.3	88.6	40.73	0.77	61.5	53.16	42.9	73.1	34.3	206.8	209.1	37.1	108.3	163.2	41.2	88.6	135.2	1	1	1	1	1	1	1	1	1	1	1	11	5.42291	6.1918	5.10014
High	Q32KX1	Arrestin domain-containing protein 5 OS=Bos taurus OX=9913 GN=ARRDC5 PE=2 SV=2	FALSE	Bovine	4	1	2	1	5.5	1.787	1.305	1.725	3.083	2.251	0.73	49.8	28.9	89	65	56.15	27.51	22.1	34.61	49.8	81.3	23.5	35.2	23.7	89	68.1	107	61	110	65	1	1	1	1	1	1	1	1	1	1	1	11	5.63807	6.34518	4.55459
High	A0AAA9TRU9	Synaptotagmin binding cytoplasmic RNA interacting protein OS=Bos taurus OX=9913 GN=SYNCRIP PE=1 SV=1	FALSE	Bovine	2	1	1	1	2.82	3.081	2.826	2.612	8.047	7.382	0.917	26.7	10.2	82.3	75.5	118.06	38.68	33.65	2.5	24.9	191.7	26.7	7.7	13.5	48.9	100	82.3	73.8	75.5	77.6	1	1	1	1	1	1	1	1	1	1	1	11	4.63807	7.58271	4.73877
High	Q9BGI1	Peroxiredoxin-5, mitochondrial OS=Bos taurus OX=9913 GN=PRDX5 PE=2 SV=2	FALSE	Bovine	4	1	1	1	2.29	2.906	2.336	1.076	3.128	2.514	0.804	22	20.4	63.9	51.4	111.54	9.48	28.45	33.77	22	117.4	14.7	19.1	21.9	37.6	63.9	66.2	30.5	51.4	62.4	1	1	1	1	1	1	1	1	1	1	1	11	4.45943	6.87529	3.87774
High	A0AAA9SH63	Vascular endothelial growth factor receptor 3 OS=Bos taurus OX=9913 GN=FLT4 PE=3 SV=1	FALSE	Bovine	1	1	1	1	3.34	1.123	0.987	1.088	1.222	1.074	0.879	38.4	35.3	43.1	37.9	54.73	34.6	44.58	47.5	38.4	44.3	11.9	27.5	45.3	83	38.5	43.1	77.7	37.9	35	1	1	1	1	1	1	1	1	1	1	1	11	5.26303	5.46923	3.57289
High	A0AAA9SEM2	Myosin heavy chain 13 OS=Bos taurus OX=9913 GN=MYH13 PE=3 SV=1	FALSE	Bovine	1	2	2	2	5	0.827	0.903	1.555	1.286	1.404	1.091	133.1	85.6	110	120.1	76.34	35.86	92.3	80.32	195.4	133.1	20.3	66	110.9	442.2	90.4	110	398.6	120.1	102.2	2	2	2	2	2	2	2	2	2	2	2	11	7.61029	7.05637	4.34341
High	P61283	Barrier-to-autointegration factor OS=Bos taurus OX=9913 GN=BANF1 PE=3 SV=1	FALSE	Bovine	9	1	1	1	2.6	3.794	3.441	0.509	1.93	1.751	0.907	7.9	15.6	30.1	27.3	117.9	4.22	42.47	14.35	7.9	47.5	5	16	15.1	20.7	30.1	48.3	21.1	27.6	27.3	1	1	1	1	1	1	1	1	1	1	1	11	2.98185	5.56986	2.32193
High	E1BKS1	Syndecan OS=Bos taurus OX=9913 GN=SDC4 PE=3 SV=1	FALSE	Bovine	10	1	1	1	2.87	1.148	0.855	2.437	2.797	2.082	0.744	62.2	25.5	71.4	53.2	71.11	8.01	23.68	30.7	62.2	91.3	13.1	27	24.1	99.1	71.4	64	54.7	53.2	29.6	1	1	1	1	1	1	1	1	1	1	1	11	5.95884	6.51254	3.71149
High	Q1RMR3	Cortactin OS=Bos taurus OX=9913 GN=CTTN PE=1 SV=1	FALSE	Bovine	2	1	1	1	2.45	1.372	1.215	1.964	2.694	2.387	0.886	78.2	39.8	107.3	95.1	34.43	7.07	11.24	37.09	78.2	121.4	63.3	37.9	41.9	99.8	107.3	124.1	95.1	77.7	154.9	1	1	1	1	1	1	1	1	1	1	1	11	6.2891	6.92362	5.98413
High	A0AAA9TXL7	Cadherin 19 OS=Bos taurus OX=9913 GN=CDH19 PE=4 SV=1	FALSE	Bovine	2	1	1	1	2.89	1.269	0.991	0.848	1.076	0.84	0.781	73.1	86.2	92.8	72.4	59.75	9.89	46.72	51.07	137.1	73.1	39.3	92.4	80.4	184.5	92.8	82.8	150.4	72.4	61.7	1	1	1	1	1	1	1	1	1	1	1	11	7.09908	6.1918	5.29646
High	A0A3Q1M161	CD44 antigen OS=Bos taurus OX=9913 GN=CD44 PE=4 SV=2	FALSE	Bovine	1	1	1	1	3.15	1.985	1.482	1.205	2.391	1.785	0.747	132.7	110.2	263.4	196.6	89.59	16.03	23.51	7.3	132.7	281.3	21.9	98.3	123.4	263.4	172.1	272.4	196.6	208.7	180.4	1	1	1	1	1	1	1	1	1	1	1	11	7.05202	8.13597	4.45286
High	Q32PB9	Large ribosomal subunit protein eL38 OS=Bos taurus OX=9913 GN=RPL38 PE=1 SV=4	FALSE	Bovine	19	1	1	1	2.47	1.676	1.874	1.647	2.76	3.086	1.118	35.7	21.6	59.7	66.8	31.64	4.07	22.86	47.03	35.7	57.9	33.8	21	22.3	77	59.7	48.9	89	31	66.8	1	1	1	1	1	1	1	1	1	1	1	11	5.15785	5.85549	5.07895
High	A0AAA9TTG7	ADAM metallopeptidase domain 12 OS=Bos taurus OX=9913 GN=ADAM12 PE=4 SV=1	FALSE	Bovine	1	1	1	1	2.52	1.139	1.314	1.299	1.48	1.707	1.154	16.5	12.7	18.8	21.7	29.62	46.05	29.82	30.48	18.6	16.5	10.1	9.1	17.9	23.8	12.8	18.8	21.7	24.1	12.8	1	1	1	1	1	1	1	1	1	1	1	11	4.21723	4.04439	3.33628
High	A0AAF6ZJE9	Dipeptidyl peptidase 4 OS=Bos taurus OX=9913 GN=DPP4 PE=3 SV=1	FALSE	Bovine	1	1	1	1	2.49	0.753	0.905	1.259	0.948	1.139	1.202	45.2	35.9	34	40.9	63.23	0.65	47.78	5.95	47.3	45.2	9.2	36	35.7	71	34	32.3	43.6	40.9	38.8	1	1	1	1	1	1	1	1	1	1	1	11	5.56377	5.49825	3.20163
High	A0A452DIX8	UMP-CMP kinase OS=Bos taurus OX=9913 GN=CMPK1 PE=3 SV=2	FALSE	Bovine	5	2	2	2	4.03	2.15	2.179	0.561	1.207	1.223	1.014	22.6	40.3	48.7	49.3	77.42	10.19	18.57	9.61	22.6	70	18.4	37.5	43.3	44.3	48.7	62.7	45.7	49.3	55.2	1	1	1	1	1	1	1	1	1	1	1	11	4.49825	6.12928	4.20163
High	A0A3Q1LQX2	CD55 molecule OS=Bos taurus OX=9913 GN=CD55 PE=4 SV=2	FALSE	Bovine	2	1	1	1	2.66	1.151	0.917	1.119	1.287	1.025	0.796	80.5	72	92.7	73.8	61.96	43	5.23	27.65	80.5	124.4	28.2	98.5	52.6	92.7	92.4	101.2	50.9	90.4	73.8	1	1	1	1	1	1	1	1	1	1	1	11	6.33092	6.95884	4.81762
High	Q3T0A3	Complement factor D OS=Bos taurus OX=9913 GN=CFD PE=2 SV=1	FALSE	Bovine	4	1	1	1	2.33	1.434	1.767	0.886	1.271	1.566	1.232	15.9	17.9	22.8	28.1	26.72	25.06	25.97	23.18	15.9	18.5	10.6	15	21.5	31	22.8	18.7	31	28.1	19.4	1	1	1	1	1	1	1	1	1	1	1	11	3.99095	4.20945	3.40599
High	Q2TBQ5	Large ribosomal subunit protein eL8 OS=Bos taurus OX=9913 GN=RPL7A PE=2 SV=3	FALSE	Bovine	3	1	1	1	2.32	0.867	1.088	0.759	0.658	0.826	1.255	25.4	33.4	22	27.6	20.6	25.86	11.09	28.57	32.9	25.4	22.1	40.2	27.8	25.7	22	20.9	39.4	22.8	27.6	1	1	1	1	1	1	1	1	1	1	1	11	5.04002	4.66676	4.46597
High	Q32PC7	Otoraplin OS=Bos taurus OX=9913 GN=OTOR PE=2 SV=1	FALSE	Bovine	9	1	1	1	3.12	1.181	1.166	1.042	1.231	1.215	0.987	16.7	16	19.7	19.4	48.76	11.26	33.23	56.27	16.7	20.3	6.6	14.8	17.3	33.2	19.7	19.1	46.9	19	19.4	1	1	1	1	1	1	1	1	1	1	1	11	4.06178	4.34341	2.72247
High	A0AAA9SM75	ECRG4 augurin OS=Bos taurus OX=9913 GN=ECRG4 PE=3 SV=1	FALSE	Bovine	5	1	1	1	2.39	0.739	0.708	1.647	1.217	1.166	0.958	29	17.6	21.4	20.5	70.04	39.36	133.55	135.03	84.8	26.9	29	13.2	23.4	191.5	21.4	13.2	214.4	16.4	20.5	1	1	1	1	1	1	1	1	1	1	1	11	6.40599	4.74953	4.85798
High	E1BDN1	Wnt ligand secretion mediator OS=Bos taurus OX=9913 GN=WLS PE=3 SV=3	FALSE	Bovine	2	1	6	1	0	1.044	1.01	2.491	2.602	2.517	0.967	421	169	439.8	425.4	57.16	41.41	57.49	51.42	421	430.4	108.9	125	228.5	945.4	439.8	329.3	938.7	425.4	403.2	1	1	1	1	1	1	1	1	1	1	1	11	8.71768	8.74953	6.76686
Medium	A0AAA9TMU6	Glypican-3 OS=Bos taurus OX=9913 GN=GPC3 PE=3 SV=1	FALSE	Bovine	1	1	1	1	2.8	1.333	1.152	1.274	1.697	1.467	0.864	95.5	75	127.3	110	76.91	15.15	27.11	5.83	95.5	148.8	16.1	67.4	83.5	127.3	81.2	141.8	110	121.2	109.4	1	1	1	1	1	1	1	1	1	1	1	11	6.57743	7.21723	4.00899
Medium	A0AAA9SN71	Protocadherin 1 OS=Bos taurus OX=9913 GN=PCDH1 PE=4 SV=1	FALSE	Bovine	1	1	1	1	3.22	0.846	0.973	1.286	1.088	1.252	1.15	26.1	20.3	22.1	25.4	44.64	14.33	55.66	72.3	30.9	26.1	11.4	18.4	22.5	52.8	21.6	22.1	70.4	25.4	19.6	1	1	1	1	1	1	1	1	1	1	1	11	4.94953	4.70598	3.51096
Medium	Q3T0D5	Large ribosomal subunit protein eL30 OS=Bos taurus OX=9913 GN=RPL30 PE=3 SV=3	FALSE	Bovine	8	1	1	1	3.38	2.966	2.204	2.161	6.409	4.764	0.743	23.1	10.7	68.6	51	103.77	20.24	40.11	37.6	23.1	122.4	21.5	9.3	12.4	32	76.3	68.6	35.6	51	76	1	1	1	1	1	1	1	1	1	1	1	11	4.52982	6.93546	4.42626
Medium	Q58DQ3	Large ribosomal subunit protein eL6 OS=Bos taurus OX=9913 GN=RPL6 PE=2 SV=3	FALSE	Bovine	5	2	2	2	4.44	2.041	1.38	3.576	7.299	4.933	0.676	20.4	5.7	41.6	28.1	80.73	19.99	33.84	57.42	20.4	64.6	15.5	4.9	6.6	28.3	41.6	56.9	20.2	28.1	59.1	1	1	1	1	1	1	1	1	1	1	1	11	4.3505	6.01346	3.9542
Medium	A0A3Q1M7F9	Maestro heat like repeat family member 2A OS=Bos taurus OX=9913 GN=MROH2A PE=4 SV=1	FALSE	Bovine	1	2	2	2	2.94	0.823	0.538	3.195	2.629	1.718	0.654	83.3	26.1	68.5	44.8	53.49	1.17	65.47	89.32	117.4	34.1	83.3	26.3	25.9	97.6	68.5	18.1	153.8	29.3	44.8	1	1	1	1	1	1	1	1	1	1	1	11	6.87529	5.0917	6.38024
Medium	A0AAF6YW85	Calponin OS=Bos taurus OX=9913 GN=CNN1 PE=3 SV=1	FALSE	Bovine	2	1	1	1	2.25	0.69	0.574	0.928	0.64	0.533	0.832	81.8	88.2	56.4	47	121.63	8.39	131.28	134.21	503.3	43.8	81.8	93.6	83.1	500.6	56.4	40.1	505.7	47	42.4	1	1	1	1	1	1	1	1	1	1	1	11	8.97527	5.45286	6.35403
Medium	P00366	Glutamate dehydrogenase 1, mitochondrial OS=Bos taurus OX=9913 GN=GLUD1 PE=1 SV=2	TRUE	Bovine	1	1	1	1	2.15	1.211	1.234	1.231	1.491	1.519	1.019	27.1	22	32.8	33.4	18.29	5.88	25.6	34.32	27.1	32.8	22.7	23	21.1	28.6	32.8	46.2	27.7	33.4	52.5	1	1	1	1	1	1	1	1	1	1	1	11	4.76022	5.03562	4.50462
Medium	O18879	Glutathione S-transferase A2 OS=Bos taurus OX=9913 GN=GSTA2 PE=2 SV=4	FALSE	Bovine	7	2	3	1	5.15	4.168	4.171	0.496	2.066	2.067	1.001	8.6	17.3	35.8	35.8	125.53	7.27	68.76	73.91	5.7	63.6	8.6	16.5	18.2	12.4	35.8	63.5	5.7	49.8	35.8	1	1	1	1	1	1	1	1	1	1	1	11	2.51096	5.99095	3.10434
Medium	A0A3Q1LKP0	Peroxisome proliferator activated receptor delta OS=Bos taurus OX=9913 GN=PPARD PE=3 SV=1	FALSE	Bovine	2	1	5	1	12.99	1.16	1.241	2.039	2.365	2.53	1.07	342.5	168	397.2	424.9	64.6	3.57	36.71	27.82	342.5	494.8	96.4	163.8	172.3	678.2	356.4	397.2	650.5	424.9	402.8	1	1	1	1	1	1	1	1	1	1	1	11	8.41996	8.9507	6.59096
Medium	F6QEF9	High mobility group protein HMG-I/HMG-Y OS=Bos taurus OX=9913 GN=HMGA1 PE=3 SV=1	FALSE	Bovine	4	1	1	1	2.31	3.012	2.64	6.327	19.054	16.701	0.876	52.8	8.3	159.1	139.5	83.12	48.56	44.02	72.84	52.8	180.7	43.3	5.8	11.9	106.7	159.1	258	68.3	139.5	314.9	1	1	1	1	1	1	1	1	1	1	1	11	5.72247	7.49745	5.4363
Medium	E1B7D0	Solute carrier family 8 member A2 OS=Bos taurus OX=9913 GN=SLC8A2 PE=3 SV=2	FALSE	Bovine	1	1	6	1	15.06	0.746	0.998	0.996	0.743	0.994	1.338	131.5	132	98	131.2	70.02	17.73	54.98	42.97	158.7	131.5	21.4	116.4	149.7	224.9	90	98	216.3	131.2	93	1	1	1	1	1	1	1	1	1	1	1	11	7.31016	7.03892	4.41954
Medium	F1N0M5	Ephrin B2 OS=Bos taurus OX=9913 GN=EFNB2 PE=3 SV=3	FALSE	Bovine	2	1	1	1	2.49	1.965	2.211	0.657	1.291	1.452	1.125	32.6	49.6	64	72	82.69	7.81	21.15	15.17	32.6	92.8	18.2	52.4	46.9	57.4	64	85.3	63.4	85.6	72	1	1	1	1	1	1	1	1	1	1	1	11	5.0268	6.53605	4.18587
Medium	A0A3Q1MFR4	Apolipoprotein B OS=Bos taurus OX=9913 GN=APOB PE=1 SV=2	TRUE	Bovine	0	1	1	1	3.1	0.746	0.937	1.003	0.748	0.94	1.256	10.8	10.7	8	10.1	34.1	34.92	51.77	55.46	13.6	10.8	6.6	13.8	8.3	18.2	8	8	17.2	5.3	10.1	1	1	1	1	1	1	1	1	1	1	1	11	3.76553	3.43296	2.72247
Medium	Q0VCQ9	Reticulocalbin 2 OS=Bos taurus OX=9913 GN=RCN2 PE=2 SV=1	FALSE	Bovine	3	1	4	1	9.15	1.206	1.123	0.774	0.934	0.869	0.931	199	257	240	223.5	61.83	0.24	2.14	29.64	199	266.1	55.9	256.6	257.5	244.6	234.3	240	141.2	262.7	223.5	1	1	1	1	1	1	1	1	1	1	1	11	7.63662	8.05582	5.80478
Medium	Q2KIC5	Inosine triphosphate pyrophosphatase OS=Bos taurus OX=9913 GN=ITPA PE=2 SV=1	FALSE	Bovine	4	1	10	1	22.82	0.788	1.003	1.667	1.314	1.673	1.273	366.9	220.1	289.1	368.1	67.35	16.71	48.79	42.17	504	366.9	83.7	195.4	247.8	598.4	289.1	261.9	649.1	368.1	299.8	1	1	1	1	1	1	1	1	1	1	1	11	8.97728	8.51924	6.38716
Medium	A0A3Q1M1D3	Nuclear autoantigenic sperm protein OS=Bos taurus OX=9913 GN=NASP PE=3 SV=2	FALSE	Bovine	1	1	2	1	4.92	1.121	1.144	1.795	2.011	2.053	1.021	81.5	45.4	91.4	93.3	23.19	59.27	5.85	57.96	81.5	87.8	55.1	71	29.1	91.4	99.6	89.3	23.1	93.3	93.3	1	1	1	1	1	1	1	1	1	1	1	11	6.34873	6.45615	5.78398
Medium	A0AAF6YJ06	Secreted phosphoprotein 24 OS=Bos taurus OX=9913 GN=SPP2 PE=3 SV=1	FALSE	Bovine	3	1	1	1	2.67	1.15	0.775	1.254	1.443	0.973	0.674	34.8	27.7	40	27	74.2	33.82	40.54	57.48	36	34.8	3.6	21.7	35.4	62.6	27.9	40	65.9	27	25.9	1	1	1	1	1	1	1	1	1	1	1	11	5.16993	5.12102	1.848
Medium	A0A3Q1LTS9	Serpin domain-containing protein OS=Bos taurus OX=9913 GN=LOC522479 PE=3 SV=1	FALSE	Bovine	2	1	1	1	0	1.056	1.096	0.927	0.978	1.016	1.038	41.6	44.9	43.9	45.6	59.22	23.65	40.31	15.61	41.6	47.3	10.7	37.9	53.2	79.4	39.5	43.9	58.9	45.2	45.6	1	1	1	1	1	1	1	1	1	1	1	11	5.37851	5.56377	3.41954
Medium	A0AAA9U1G3	Large ribosomal subunit protein uL24 OS=Bos taurus OX=9913 PE=3 SV=1	FALSE	Bovine	3	1	1	1	2.53	2.368	1.413	2.809	6.651	3.968	0.597	33.4	11.9	79.2	47.2	69.79	22.3	48.46	71.39	32.9	100.3	33.4	14	10.2	28.2	83.8	79.2	32	47.2	121.1	1	1	1	1	1	1	1	1	1	1	1	11	5.04002	6.64818	5.06178
Medium	E1BAI7	Tropomodulin 2 OS=Bos taurus OX=9913 GN=TMOD2 PE=4 SV=2	FALSE	Bovine	2	1	5	1	10.9	1.897	1.63	0.161	0.305	0.262	0.859	141.6	881.2	268.6	230.8	42.7	24.73	33.62	30.52	141.6	146.5	58.7	738.5	1051.5	268.6	147.6	299.3	230.8	138.1	261.2	1	1	1	1	1	1	1	1	1	1	1	11	7.14568	7.19476	5.87529
Medium	A0AAA9TEZ1	Heat shock transcription factor 4 OS=Bos taurus OX=9913 GN=HSF4 PE=3 SV=1	FALSE	Bovine	2	1	1	1	1.98	0.988	0.959	0.839	0.829	0.804	0.97	162	193.2	160.1	155.3	42.42	1.43	34.43	5.64	163.6	162	66.7	195.1	191.2	267.7	147.6	160.1	163.7	155.3	146.2	1	1	1	1	1	1	1	1	1	1	1	11	7.35403	7.33985	6.05961
Medium	A0A3Q1LJE5	Dynein axonemal intermediate chain 7 OS=Bos taurus OX=9913 GN=DNAI7 PE=3 SV=2	FALSE	Bovine	1	1	2	1	5.44	0.724	0.771	7.687	5.565	5.928	1.065	70.1	9.1	50.7	54.1	52.88	30.61	26.07	43.74	70.1	45.5	129.6	11.4	7.3	50.7	59.3	34.6	102.9	54.1	48.4	1	1	1	1	1	1	1	1	1	1	1	11	6.13134	5.50779	7.01792
Medium	A0AAF6YVL2	Insulin-like growth factor I OS=Bos taurus OX=9913 GN=IGF1 PE=3 SV=1	FALSE	Bovine	5	1	1	1	0	1.299	0.871	1.168	1.517	1.017	0.67	11.7	10	15.2	10.2	71.01	22.76	154.03	159.26	27.2	6.5	11.7	11.8	8.5	327	15.2	10.9	305	7.1	10.2	1	1	1	1	1	1	1	1	1	1	1	11	4.76553	2.70044	3.54844
Medium	A0AAA9SEV1	CYFIP related Rac1 interactor B OS=Bos taurus OX=9913 GN=CYRIB PE=1 SV=1	FALSE	Bovine	3	1	1	1	2.73	2.587	1.951	0.591	1.529	1.153	0.754	67.5	114.2	174.6	131.6	74.46	0.43	36.29	48.39	67.5	202.8	57.2	113.8	114.5	91.5	174.6	198.7	54.9	131.6	166	1	1	1	1	1	1	1	1	1	1	1	11	6.07682	7.66391	5.83794
Medium	A0AAA9SAB9	Ig-like domain-containing protein OS=Bos taurus OX=9913 PE=4 SV=1	FALSE	Bovine	8	1	2	1	4.7	0.89	0.955	1.754	1.562	1.675	1.073	61.5	35.1	54.8	58.8	74.02	15.19	44.36	46.46	61.5	69	6.9	31.5	39.1	109.6	53.1	54.8	111.3	58.8	48.2	1	1	1	1	1	1	1	1	1	1	1	11	5.94251	6.10852	2.7866
Medium	A0AAA9T6F1	Reticulon OS=Bos taurus OX=9913 GN=RTN4 PE=1 SV=1	FALSE	Bovine	1	1	1	1	2.43	1.113	1.433	4.67	5.199	6.693	1.287	23.2	5	25.8	33.2	45.24	53.84	18.06	44.95	25.9	23.2	9.4	3.3	7.4	27.3	19.1	25.8	33.2	14.3	39.2	1	1	1	1	1	1	1	1	1	1	1	11	4.69488	4.53605	3.23266
Medium	A0A3Q1MCF7	mitogen-activated protein kinase kinase OS=Bos taurus OX=9913 GN=MAP2K5 PE=3 SV=2	FALSE	Bovine	2	1	1	1	2.8	2.023	2.091	0.486	0.982	1.015	1.033	71.1	146.5	143.9	148.7	88.48	14.04	17.71	21.19	71.1	153.4	13.6	161.9	132.6	143.9	110.9	158.5	148.7	189.1	124.4	1	1	1	1	1	1	1	1	1	1	1	11	6.15178	7.26115	3.76553
Medium	E1BCM3	Ring finger protein 215 OS=Bos taurus OX=9913 GN=RNF215 PE=4 SV=4	FALSE	Bovine	2	1	1	1	2.41	0.873	0.974	3.725	3.253	3.63	1.116	47.5	12.7	41.4	46.2	71.35	18.02	26.26	12.03	31.3	47.5	120.1	14.5	11.2	41.4	62.4	39.8	41.2	46.2	52.4	1	1	1	1	1	1	1	1	1	1	1	11	4.96809	5.56986	6.90809
Medium	A0A3Q1MBY4	cAMP-dependent protein kinase type I-alpha regulatory subunit OS=Bos taurus OX=9913 GN=PRKAR1A PE=3 SV=1	FALSE	Bovine	2	1	1	1	2.3	1.942	2.032	0.748	1.453	1.52	1.046	25.8	34.4	50	52.3	72.53	29.96	22	12.28	25.8	55.3	11.4	27.8	42.7	56	35.8	50	58.1	52.3	45.4	1	1	1	1	1	1	1	1	1	1	1	11	4.6893	5.78921	3.51096
Medium	A0A3Q1N6I8	Albumin domain-containing protein OS=Bos taurus OX=9913 PE=4 SV=1	FALSE	Bovine	1	1	4	1	10.34	1.606	2.255	1.266	2.033	2.856	1.405	64	50.5	102.7	144.3	91.76	36.06	30.73	50.63	64	206	32.4	65.6	38.9	94.9	102.7	162.3	67.9	210.5	144.3	1	1	1	1	1	1	1	1	1	1	1	11	6	7.6865	5.01792
Medium	F1N415	Piccolo presynaptic cytomatrix protein OS=Bos taurus OX=9913 GN=PCLO PE=4 SV=4	FALSE	Bovine	0	1	2	1	7.56	2.361	2.868	1.39	3.282	3.986	1.214	87	62.6	205.4	249.5	111.7	31.08	50.22	30.35	87	289.9	10.7	50.1	78.2	331.2	114.2	205.4	351.2	249.5	192.8	1	1	1	1	1	1	1	1	1	1	1	11	6.44294	8.17941	3.41954
Medium	Q3ZCK9	Proteasome subunit alpha type-4 OS=Bos taurus OX=9913 GN=PSMA4 PE=1 SV=1	FALSE	Bovine	3	1	1	1	2.9	4.511	4.29	0.891	4.018	3.821	0.951	24.2	27.2	109.2	103.8	120.9	9.22	44.25	51.5	24.2	174.9	19.9	25.4	29	45.2	109.2	120.1	39.3	103.8	130.8	1	1	1	1	1	1	1	1	1	1	1	11	4.59694	7.45039	4.3147
Medium	F1MB06	Homologous recombination factor with OB-fold OS=Bos taurus OX=9913 GN=HROB PE=4 SV=4	FALSE	Bovine	1	1	4	1	10.2	1.61	1.757	2.073	3.336	3.642	1.092	98	47.3	157.8	172.3	80.66	18.25	42.58	69.07	98	180.4	20	41.5	53.9	251.2	106.9	157.8	433.2	172.3	121.2	1	1	1	1	1	1	1	1	1	1	1	11	6.61471	7.49506	4.32193
Medium	F1N169	Filamin A OS=Bos taurus OX=9913 GN=FLNA PE=1 SV=3	FALSE	Bovine	1	1	1	1	3.46	1.279	1.19	1.571	2.01	1.869	0.93	73.9	47	94.5	87.9	57.44	25.16	16.83	4.94	73.9	112.2	29.7	39.3	56.3	102.9	73.4	94.5	87.9	84.6	93.3	1	1	1	1	1	1	1	1	1	1	1	11	6.2075	6.80993	4.89239
Medium	A0AAF6Z3Q2	Ubiquitin-like modifier-activating enzyme 1 OS=Bos taurus OX=9913 GN=UBA1 PE=3 SV=1	FALSE	Bovine	1	1	1	1	2.67	2.384	2.19	0.416	0.992	0.911	0.919	18.3	44	43.6	40.1	99.55	12.05	27.12	25.5	13.9	81	18.3	47.9	40.4	32.8	56.8	43.6	25.2	40.1	41.8	1	1	1	1	1	1	1	1	1	1	1	11	3.79701	6.33985	4.19377
Medium	Q148C3	Lymphocyte antigen 6D OS=Bos taurus OX=9913 GN=LY6D PE=2 SV=1	FALSE	Bovine	9	1	1	1	0	1.512	1.632	0.973	1.47	1.587	1.08	116.8	120.1	176.6	190.7	65.75	0.56	12.52	9.34	116.8	214.6	48.8	119.6	120.6	176.6	150.1	193.1	166.6	200.3	190.7	1	1	1	1	1	1	1	1	1	1	1	11	6.8679	7.74551	5.60881
Medium	A0A3Q1M0D3	Heparin binding growth factor OS=Bos taurus OX=9913 GN=HDGF PE=1 SV=1	FALSE	Bovine	5	1	1	1	2.39	4.353	2.753	1.061	4.619	2.921	0.632	3.9	3.6	16.8	10.6	125.63	6.07	36.01	31.04	2.3	27.2	3.9	3.5	3.8	8.2	17.1	16.8	6.2	10.6	11.7	1	1	1	1	1	1	1	1	1	1	1	11	1.20163	4.76553	1.96347
Medium	A0AAF7AGM7	Transgelin OS=Bos taurus OX=9913 GN=TAGLN2 PE=1 SV=1	FALSE	Bovine	5	1	1	1	2.53	1.664	1.857	1.207	2.009	2.241	1.116	36.4	30.2	60.6	67.7	68.56	47.57	10.08	19.86	36.4	101.9	32.4	21.3	42.8	60.6	57.3	69.5	77.1	51.5	67.7	1	1	1	1	1	1	1	1	1	1	1	11	5.18587	6.67101	5.01792
Medium	Q3SZC0	Enhancer of rudimentary homolog OS=Bos taurus OX=9913 GN=ERH PE=3 SV=1	FALSE	Bovine	11	1	1	1	0	1.838	1.578	0.897	1.649	1.416	0.859	55.5	61.9	102	87.6	76.58	10.88	19.57	60.45	55.5	159.1	39.6	57.3	66.8	71.2	102.8	102	64.4	87.6	195.6	1	1	1	1	1	1	1	1	1	1	1	11	5.79442	7.31379	5.30743
Medium	A0AAA9SSJ9	Immunoglobulin superfamily member 5 OS=Bos taurus OX=9913 GN=IGSF5 PE=4 SV=1	FALSE	Bovine	3	1	1	1	2.28	0.906	1.106	2.184	1.98	2.416	1.22	31.9	14.6	28.9	35.3	51.27	44.17	49.01	18.88	31.9	38.5	11.6	10.6	20.2	57.9	24.5	28.9	42.1	35.3	28.7	1	1	1	1	1	1	1	1	1	1	1	11	4.99548	5.26679	3.53605
Medium	P02820	Osteocalcin OS=Bos taurus OX=9913 GN=BGLAP PE=1 SV=2	FALSE	Bovine	7	1	1	1	2.1	0.841	0.791	1.634	1.375	1.293	0.94	70	42.8	58.9	55.3	104.77	11.98	99.81	84.54	192.4	70	7.2	39.3	46.6	279.5	51.3	58.9	212.3	54.6	55.3	1	1	1	1	1	1	1	1	1	1	1	11	7.58796	6.12928	2.848
Medium	A0A3Q1LM05	Polyhomeotic homolog 3 OS=Bos taurus OX=9913 GN=PHC3 PE=4 SV=2	FALSE	Bovine	1	1	1	1	1.9	0.868	1.133	1.379	1.198	1.562	1.304	53.8	39	46.8	61	15.76	9.73	37.37	10.36	53.8	65.1	47.9	36.4	41.8	84.1	45.4	46.8	72.4	61	60.6	1	1	1	1	1	1	1	1	1	1	1	11	5.74953	6.02459	5.58195
Medium	A0A3Q1NK96	4a-hydroxytetrahydrobiopterin dehydratase OS=Bos taurus OX=9913 GN=TXNDC15 PE=3 SV=2	FALSE	Bovine	2	1	1	1	2.64	7.484	8.214	0.194	1.455	1.597	1.098	11.2	57.6	83.8	91.9	140.6	29.68	83.29	81.67	5.7	117.2	11.2	71.2	46.5	6	83.8	119.9	3.6	91.9	93.7	1	1	1	1	1	1	1	1	1	1	1	11	2.51096	6.87283	3.48543
Medium	F1N1T2	Paralemmin 2 OS=Bos taurus OX=9913 GN=PALM2 PE=1 SV=3	FALSE	Bovine	1	1	1	1	2.26	2.128	2.142	0.351	0.747	0.751	1.006	51.5	146.8	109.6	110.3	114.37	100.31	64.48	105.06	26	261.6	51.5	356	60.5	22.9	127.2	109.6	9.5	297.4	110.3	1	1	1	1	1	1	1	1	1	1	1	11	4.70044	8.03122	5.6865
Medium	A0A3Q1MEM9	Mucin-1 OS=Bos taurus OX=9913 GN=MUC1 PE=4 SV=2	FALSE	Bovine	1	1	1	1	0	1.859	1.191	1.943	3.613	2.315	0.641	125.4	64.5	233.1	149.3	89.71	2.29	22.62	42.89	125.4	427.7	79.6	65.6	63.5	182.1	288.1	233.1	134	280.7	149.3	1	1	1	1	1	1	1	1	1	1	1	11	6.97039	8.74046	6.3147
Medium	E1B9R5	Dynein axonemal heavy chain 8 OS=Bos taurus OX=9913 GN=DNAH8 PE=3 SV=4	FALSE	Bovine	0	1	1	1	2.37	1.345	1.51	1.171	1.576	1.769	1.123	71.2	60.8	95.7	107.5	72.79	24.8	32.29	14.59	71.2	110	15.2	50.9	72.5	137.5	72.5	95.7	129.4	107.5	97.6	1	1	1	1	1	1	1	1	1	1	1	11	6.15381	6.78136	3.926
Medium	E1BA80	Myosin XVIIIB OS=Bos taurus OX=9913 GN=MYO18B PE=3 SV=4	FALSE	Bovine	0	1	3	1	2.31	0.753	1.141	1.794	1.351	2.048	1.516	50.2	28	37.8	57.3	41.54	59.76	19.47	148.93	50.2	59	23.7	44	17.8	37.8	50.7	35.8	1080.3	57.3	54	1	1	1	1	1	1	1	1	1	1	1	11	5.64962	5.88264	4.56682
Medium	F1MKY9	Alpha kinase 2 OS=Bos taurus OX=9913 GN=ALPK2 PE=3 SV=2	FALSE	Bovine	0	1	3	1	6.45	1.347	1.125	0.504	0.678	0.566	0.835	83.1	164.9	111.9	93.4	69.68	10.3	25.03	5.78	83.1	113.8	16.7	177.4	153.3	155.7	97.2	111.9	87.4	98.2	93.4	1	1	1	1	1	1	1	1	1	1	1	11	6.37678	6.83036	4.06178
Medium	F1MB90	Ovostatin 2 OS=Bos taurus OX=9913 GN=OVOS2 PE=3 SV=3	FALSE	Bovine	0	1	1	1	2.62	1.426	1.283	0.936	1.335	1.201	0.9	79.4	84.8	113.2	101.8	73.37	6.82	26.02	7.45	79.4	118.9	15.4	80.8	88.9	143.6	84.4	113.2	101.8	107.1	92.3	1	1	1	1	1	1	1	1	1	1	1	11	6.31107	6.8936	3.94486
Medium	E1BD36	Interleukin 6 cytokine family signal transducer OS=Bos taurus OX=9913 GN=IL6ST PE=3 SV=1	FALSE	Bovine	1	1	1	1	2.11	1.33	1.245	0.954	1.268	1.188	0.937	63.9	67	85	79.6	68.16	7.29	20.72	13.31	63.9	100.9	18	63.6	70.6	85	66.1	100.9	68.8	89.9	79.6	1	1	1	1	1	1	1	1	1	1	1	11	5.99774	6.65678	4.16993
Medium	A0AAA9SSR1	Ribonuclease inhibitor OS=Bos taurus OX=9913 GN=RNH1 PE=1 SV=1	FALSE	Bovine	2	1	1	1	0	1.637	1.427	2.946	4.822	4.203	0.872	59.7	20.3	97.7	85.2	80.72	22.93	39.83	51.03	46.3	190.8	59.7	23.9	17.2	46.6	110.6	97.7	42.2	85.2	129.7	1	1	1	1	1	1	1	1	1	1	1	11	5.53294	7.57592	5.89966
Medium	A0A3Q1MMM7	Ubiquinol-cytochrome c reductase complex assembly factor 1 OS=Bos taurus OX=9913 GN=UQCC1 PE=3 SV=2	FALSE	Bovine	2	1	11	1	20.97	1.704	1.848	1.683	2.867	3.11	1.085	49.6	29.5	84.6	91.7	56.26	48.87	33.35	52.97	42.2	111.7	49.6	42.3	20.6	45.4	90.4	84.6	31.8	111.4	91.7	1	1	1	1	1	1	1	1	1	1	1	11	5.39917	6.80349	5.63227
Medium	F1MQ36	Inhibitor of nuclear factor kappa B kinase subunit epsilon OS=Bos taurus OX=9913 GN=IKBKE PE=4 SV=3	FALSE	Bovine	1	1	1	1	2.21	1.184	1.177	0.923	1.093	1.086	0.994	27.7	30	32.8	32.6	57.23	20.13	2.91	9.85	27.7	34.9	8.6	26	34.7	34.1	32.2	32.8	37.8	31.6	32.6	1	1	1	1	1	1	1	1	1	1	1	11	4.79181	5.12516	3.10434
Medium	G5E522	Transient receptor potential cation channel subfamily A member 1 OS=Bos taurus OX=9913 GN=TRPA1 PE=4 SV=3	FALSE	Bovine	1	1	1	1	2.65	2.076	2	0.56	1.163	1.12	0.963	72.8	130	151.2	145.6	94.2	12.95	34.01	32.8	72.8	165.7	10.4	118.6	142.5	189.7	92.2	151.2	219.4	145.6	117.2	1	1	1	1	1	1	1	1	1	1	1	11	6.18587	7.37243	3.37851
High	E1BEI2	Signal peptidase complex subunit 2 OS=Bos taurus OX=9913 GN=SPCS2 PE=1 SV=2	FALSE	Bovine	10	1	1	1	6.56	1.921	1.763	3.446	6.621	6.076	0.918	10.4	3	19.9	18.3	75.44		22.6	20.45	10.4	22.7	4.3		3	25.7	16.5	19.9	18.3	14.5	21.9	1	1	1		1	1	1	1	1	1	1	10	3.37851	4.50462	2.10434
High	A0AAA9TF33	Insulin-like growth factor II OS=Bos taurus OX=9913 GN=IGF2 PE=3 SV=1	FALSE	Bovine	4	1	1	1	2.2	0.939	1.167	1.738	1.631	2.029	1.244	15.7	9	14.7	18.3	112.61		56.71	162.1	60.9	15.7	3.7	9		35.9	14.5	14.7	605.4	8.8	18.3	1	1	1	1		1	1	1	1	1	1	10	5.92837	3.97269	1.88753
Medium	A0AAA9S5V2	SET nuclear proto-onco OS=Bos taurus OX=9913 GN=SET PE=3 SV=1	FALSE	Bovine	3	1	1	1	2.76	12.229	9.526	1.321	16.152	12.583	0.779	4.7	3.6	57.6	44.9	151.88		52.2	81.98	4.4	101.6	4.7	3.6		18.8	57.6	63.6	16.2	44.9	105.4	1	1	1	1		1	1	1	1	1	1	10	2.1375	6.66676	2.23266
High	P21752	Thymosin beta-10 OS=Bos taurus OX=9913 GN=TMSB10 PE=1 SV=2	TRUE	Bovine	52	6	17	2	37.07	3.25	0.388	0.977	3.174	0.379	0.12	12.8	13.1	41.7	5	109.89	116.54	136.81	165.49	36.2	4.5		4.1	42.3	323.6		5.4	289.9	3.9	5	1	1		1	1	1		1	1	1	1	9	5.17792	2.16993
High	A0A3Q1MAR0	Kinesin family member 1A OS=Bos taurus OX=9913 GN=KIF1A PE=3 SV=2	FALSE	Bovine	2	2	2	2	1.9	13.553	2.05	5.119	69.382	10.496	0.151	26.1	5.1	353.4	53.5	136.05			138.71	187.5		3.6	5.1		353.4			543.5	5.3		1		1	1		1			1	1		6	7.55075		1.848
0																							#DIV/0!	VC2	0.914
0																							#DIV/0!
0																							#DIV/0!
0																							#DIV/0!
0																							#DIV/0!
0																							#DIV/0!
0																							#DIV/0!
0																							#DIV/0!
0																							#DIV/0!
0																							#DIV/0!
0																							#DIV/0!
0																							#DIV/0!
0																							#DIV/0!
0																							#DIV/0!
0																							#DIV/0!
0																							#DIV/0!
0																							#DIV/0!
0																							#DIV/0!
0																							#DIV/0!
0																							#DIV/0!
0																							#DIV/0!
0																							#DIV/0!
0																							#DIV/0!
0																							#DIV/0!
0																							#DIV/0!
0																							#DIV/0!
0																							#DIV/0!
0																							#DIV/0!
0																							#DIV/0!
0																							#DIV/0!
0																							#DIV/0!
0																							#DIV/0!
0																							#DIV/0!
0																							#DIV/0!
0																							#DIV/0!
0																							#DIV/0!
0																							#DIV/0!
0																							#DIV/0!
0																							#DIV/0!
0																							#DIV/0!
0																							#DIV/0!
0																							#DIV/0!
0																							#DIV/0!
0																							#DIV/0!
0																							#DIV/0!
0																							#DIV/0!
0																							#DIV/0!
0																							#DIV/0!
0																							#DIV/0!
0																							#DIV/0!
0																							#DIV/0!
0																							#DIV/0!
0																							#DIV/0!
0																							#DIV/0!
0																							#DIV/0!
0																							#DIV/0!
0																							#DIV/0!
0																							#DIV/0!
0																							#DIV/0!
0																							#DIV/0!
0																							#DIV/0!
0																							#DIV/0!
0																							#DIV/0!
0																							#DIV/0!
0																							#DIV/0!
0																							#DIV/0!
0																							#DIV/0!
0																							#DIV/0!
0																							#DIV/0!
0																							#DIV/0!
0																							#DIV/0!
0																							#DIV/0!
0																							#DIV/0!
0																							#DIV/0!
0																							#DIV/0!
0																							#DIV/0!
0																							#DIV/0!
0																							#DIV/0!
0																							#DIV/0!
0																							#DIV/0!
0																							#DIV/0!
0																							#DIV/0!
0																							#DIV/0!
0																							#DIV/0!
0																							#DIV/0!
0																							#DIV/0!
0																							#DIV/0!
0																							#DIV/0!
0																							#DIV/0!
0																							#DIV/0!
0																							#DIV/0!
0																							#DIV/0!
0																							#DIV/0!
0																							#DIV/0!
0																							#DIV/0!
0																							#DIV/0!
0																							#DIV/0!
0																							#DIV/0!
0																							#DIV/0!
0																							#DIV/0!
0																							#DIV/0!
0																							#DIV/0!
0																							#DIV/0!
0																							#DIV/0!
0																							#DIV/0!
0																							#DIV/0!
0																							#DIV/0!
0																							#DIV/0!
0																							#DIV/0!
0																							#DIV/0!
0																							#DIV/0!
0																							#DIV/0!
0																							#DIV/0!
0																							#DIV/0!
0																							#DIV/0!
0																							#DIV/0!
0																							#DIV/0!
0																							#DIV/0!
0																							#DIV/0!
0																							#DIV/0!
0																							#DIV/0!
0																							#DIV/0!
0																							#DIV/0!
0																							#DIV/0!
0																							#DIV/0!
[truncated: 51 more columns]

## Sheet: Table S2.
Supplementary table S2. List of differentially abundant proteins identified in conditioned medium (n=3- vehicle control samples) compared to unconditioned medium (n=2) from the 3D bovine endometrium-on-a-chip microfludicis system (p<0.05), positive for bovine and negative for contaminant.
					VC vs UC
Accession	Description	Contaminant	Marked as	COUNT	f-test	t-test	fold change
Q3ZCH0	Stress-70 protein, mitochondrial OS=Bos taurus OX=9913 GN=HSPA9 PE=2 SV=1	FALSE	Bovine	11	0.261721	0.00139641	5.05757
A0A3Q1MJW1	Heterogeneous nuclear ribonucleoproteins A2/B1 OS=Bos taurus OX=9913 GN=HNRNPA2B1 PE=1 SV=1	FALSE	Bovine	11	0.732321	0.0101015	4.86061
F6QEF9	High mobility group protein HMG-I/HMG-Y OS=Bos taurus OX=9913 GN=HMGA1 PE=3 SV=1	FALSE	Bovine	11	0.668944	0.0346181	4.26987
A0AAA9SYB1	Nephronectin OS=Bos taurus OX=9913 GN=NPNT PE=3 SV=1	FALSE	Bovine	11	0.708008	0.00646317	3.99537
A0A3Q1MLI7	Pro-adrenomedullin OS=Bos taurus OX=9913 GN=ADM PE=3 SV=1	FALSE	Bovine	11	0.573419	0.0136313	3.89094
F1N0W3	Large ribosomal subunit protein uL22 OS=Bos taurus OX=9913 PE=3 SV=2	FALSE	Bovine	11	0.206529	0.0474761	3.73549
F6S1Q0	Keratin 18 OS=Bos taurus OX=9913 GN=KRT18 PE=1 SV=2	FALSE	Bovine	11	0.0423174	0.00595432	3.62102
Q3T149	Heat shock protein beta-1 OS=Bos taurus OX=9913 GN=HSPB1 PE=2 SV=1	FALSE	Bovine	11	0.12442	0.0264453	3.6172
A0A3Q1MER0	Small ribosomal subunit protein uS10 domain-containing protein OS=Bos taurus OX=9913 PE=3 SV=1	FALSE	Bovine	11	0.012342	0.0368855	3.55005
Q3ZC35	CCN family member 1 OS=Bos taurus OX=9913 GN=CCN1 PE=2 SV=1	FALSE	Bovine	11	0.174674	0.0013274	3.45643
A0A3Q1LYU3	Atlastin GTPase 3 OS=Bos taurus OX=9913 GN=ATL3 PE=3 SV=2	FALSE	Bovine	11	0.8646	0.0363003	3.44215
P26892	Interleukin-6 OS=Bos taurus OX=9913 GN=IL6 PE=2 SV=1	FALSE	Bovine	11	0.690486	0.00495612	3.39997
P12234	Solute carrier family 25 member 3 OS=Bos taurus OX=9913 GN=SLC25A3 PE=1 SV=1	FALSE	Bovine	11	0.918229	0.00128502	3.31994
E1BEI2	Signal peptidase complex subunit 2 OS=Bos taurus OX=9913 GN=SPCS2 PE=1 SV=2	FALSE	Bovine	10	0.782401	0.00677409	3.25502
P08728	Keratin, type I cytoskeletal 19 OS=Bos taurus OX=9913 GN=KRT19 PE=2 SV=1	FALSE	Bovine	11	0.669538	0.00218699	3.16551
A0A3Q1MTA5	Annexin OS=Bos taurus OX=9913 GN=ANXA8L1 PE=1 SV=1	FALSE	Bovine	11	0.326105	0.0251551	3.16185
F1N6N2	G protein-coupled receptor class C group 5 member A OS=Bos taurus OX=9913 GN=GPRC5A PE=4 SV=2	FALSE	Bovine	11	0.162324	0.0350447	3.09753
F6R5A9	TNFR-Cys domain-containing protein OS=Bos taurus OX=9913 PE=4 SV=3	FALSE	Bovine	11	0.665036	0.00726209	3.06538
Q29S21	Keratin, type II cytoskeletal 7 OS=Bos taurus OX=9913 GN=KRT7 PE=2 SV=1	FALSE	Bovine	11	0.609154	0.00330103	2.96286
P48644	Aldehyde dehydrogenase 1A1 OS=Bos taurus OX=9913 GN=ALDH1A1 PE=1 SV=3	FALSE	Bovine	11	0.862643	0.0157784	2.95551
A0AAA9TRU9	Synaptotagmin binding cytoplasmic RNA interacting protein OS=Bos taurus OX=9913 GN=SYNCRIP PE=1 SV=1	FALSE	Bovine	11	0.638052	0.00578826	2.94039
A0A3Q1LJE5	Dynein axonemal intermediate chain 7 OS=Bos taurus OX=9913 GN=DNAI7 PE=3 SV=2	FALSE	Bovine	11	0.276661	0.00754522	2.93135
A0AAA9TLR8	Protein S100-A4 OS=Bos taurus OX=9913 GN=S100A4 PE=3 SV=1	FALSE	Bovine	11	0.846777	0.0119581	2.79053
A0AAA9T6F1	Reticulon OS=Bos taurus OX=9913 GN=RTN4 PE=1 SV=1	FALSE	Bovine	11	0.728092	0.0339434	2.60423
A0A3Q1M6Q7	Plectin OS=Bos taurus OX=9913 GN=PLEC PE=1 SV=2	FALSE	Bovine	11	0.249066	0.00854117	2.58986
Q3SYU2	Elongation factor 2 OS=Bos taurus OX=9913 GN=EEF2 PE=2 SV=3	FALSE	Bovine	11	0.30479	0.00300592	2.53962
F6R695	WAP four-disulfide core domain protein 2 OS=Bos taurus OX=9913 GN=WFDC2 PE=1 SV=1	FALSE	Bovine	11	0.453058	0.0224203	2.40262
P81287	Annexin A5 OS=Bos taurus OX=9913 GN=ANXA5 PE=1 SV=3	FALSE	Bovine	11	0.511725	0.0165909	2.3817
P04272	Annexin A2 OS=Bos taurus OX=9913 GN=ANXA2 PE=1 SV=2	FALSE	Bovine	11	0.929632	0.0143677	2.34662
A0A3Q1LHT7	Ribosome binding protein 1 OS=Bos taurus OX=9913 GN=RRBP1 PE=1 SV=2	FALSE	Bovine	11	0.850138	0.0498427	2.30072
A0AAA9TCQ9	AHNAK nucleoprotein OS=Bos taurus OX=9913 GN=AHNAK PE=1 SV=1	FALSE	Bovine	11	0.199573	0.0409039	2.2715
P11116	Galectin-1 OS=Bos taurus OX=9913 GN=LGALS1 PE=1 SV=2	FALSE	Bovine	11	0.712937	0.0227009	2.25463
P46193	Annexin A1 OS=Bos taurus OX=9913 GN=ANXA1 PE=1 SV=2	FALSE	Bovine	11	0.0605096	0.0100299	2.24948
Q2HJ74	Glycine amidinotransferase, mitochondrial OS=Bos taurus OX=9913 GN=GATM PE=2 SV=1	FALSE	Bovine	11	0.882769	0.0371953	2.20664
A0A3Q1MQ34	Filamin B OS=Bos taurus OX=9913 GN=FLNB PE=1 SV=1	FALSE	Bovine	11	0.835205	0.00412659	2.16174
A0A3Q1LVC7	Ezrin OS=Bos taurus OX=9913 GN=EZR PE=1 SV=1	FALSE	Bovine	11	0.0579688	0.00369976	2.09517
A0AAA9TTT0	Tropomyosin 1 OS=Bos taurus OX=9913 GN=TPM1 PE=1 SV=1	FALSE	Bovine	11	0.222492	0.0308681	2.08442
P68432	Histone H3.1 OS=Bos taurus OX=9913 PE=1 SV=2	FALSE	Bovine	11	0.303914	0.0146228	2.06552
Q27975	Heat shock 70 kDa protein 1A OS=Bos taurus OX=9913 GN=HSPA1A PE=1 SV=2	FALSE	Bovine	11	0.784394	0.00994746	1.85779
P31081	60 kDa heat shock protein, mitochondrial OS=Bos taurus OX=9913 GN=HSPD1 PE=1 SV=2	FALSE	Bovine	11	0.790944	0.0444247	1.77973
E1BCM3	Ring finger protein 215 OS=Bos taurus OX=9913 GN=RNF215 PE=4 SV=4	FALSE	Bovine	11	0.991841	0.0441402	1.76152
G3N2N7	Calpastatin OS=Bos taurus OX=9913 GN=CAST PE=1 SV=3	FALSE	Bovine	11	0.93608	0.0313492	1.75561
A0A3Q1NIF0	Suppressor of tumorigenicity 14 protein homolog OS=Bos taurus OX=9913 GN=ST14 PE=3 SV=1	FALSE	Bovine	11	0.897701	0.00919116	1.73868
A0AAF6Z0W1	Tetraspanin OS=Bos taurus OX=9913 GN=CD9 PE=3 SV=1	FALSE	Bovine	11	0.397196	0.00699849	1.65298
F1N415	Piccolo presynaptic cytomatrix protein OS=Bos taurus OX=9913 GN=PCLO PE=4 SV=4	FALSE	Bovine	11	0.755189	0.0163455	1.63903
Q76LV2	Heat shock protein HSP 90-alpha OS=Bos taurus OX=9913 GN=HSP90AA1 PE=1 SV=3	FALSE	Bovine	11	0.556894	0.0357317	1.56556
A5D7D1	Alpha-actinin-4 OS=Bos taurus OX=9913 GN=ACTN4 PE=2 SV=1	FALSE	Bovine	11	0.4038	0.0358752	1.51627
A0AAA9SH52	Tropomyosin 3 OS=Bos taurus OX=9913 GN=TPM3 PE=1 SV=1	FALSE	Bovine	11	0.145605	0.0397162	1.49881
E1BEV7	Metalloendopeptidase OS=Bos taurus OX=9913 GN=BMP1 PE=4 SV=3	FALSE	Bovine	11	0.818884	0.00105104	1.49141
Q2TBI4	Heat shock protein 75 kDa, mitochondrial OS=Bos taurus OX=9913 GN=TRAP1 PE=2 SV=1	FALSE	Bovine	11	0.909357	0.0154894	1.47269
F1MQ37	Myosin-9 OS=Bos taurus OX=9913 GN=MYH9 PE=1 SV=3	FALSE	Bovine	11	0.176774	0.0337501	1.40897
Q862H7	Protein S100 (Fragment) OS=Bos taurus OX=9913 GN=S100A11 PE=1 SV=1	FALSE	Bovine	11	0.315433	0.0202869	1.40125
E1BBL5	Growth differentiation factor 15 OS=Bos taurus OX=9913 GN=GDF15 PE=3 SV=3	FALSE	Bovine	11	0.332392	0.0343462	1.38562
A0A3Q1M3Z1	Membrane cofactor protein OS=Bos taurus OX=9913 GN=CD46 PE=4 SV=2	FALSE	Bovine	11	0.420063	0.0105851	1.37344
Q2HJB6	Procollagen C-endopeptidase enhancer OS=Bos taurus OX=9913 GN=PCOLCE PE=2 SV=1	FALSE	Bovine	11	0.880856	0.0463053	1.29114
A0AAA9SVD1	Protein disulfide-isomerase A3 OS=Bos taurus OX=9913 GN=PDIA3 PE=3 SV=1	FALSE	Bovine	11	0.819618	0.00962281	1.24024
A0AAA9STV6	Galectin OS=Bos taurus OX=9913 GN=LGALS3 PE=1 SV=1	FALSE	Bovine	11	0.350105	0.0451289	1.22213
A0AAA9SGZ2	Peroxidasin OS=Bos taurus OX=9913 GN=PXDN PE=4 SV=1	FALSE	Bovine	11	0.534626	0.00650804	1.18787
F6PSM0	Dickkopf WNT signaling pathway inhibitor 3 OS=Bos taurus OX=9913 GN=DKK3 PE=3 SV=1	FALSE	Bovine	11	0.970986	0.00469896	1.14962
Q9MZ08	Basal cell adhesion molecule OS=Bos taurus OX=9913 GN=BCAM PE=2 SV=2	FALSE	Bovine	11	0.310956	0.0184697	1.14588
A0AAA9SDR5	Elongation factor 1-alpha OS=Bos taurus OX=9913 PE=3 SV=1	FALSE	Bovine	11	0.525251	0.0496278	1.03611
A0A3Q1NHX9	Fibronectin OS=Bos taurus OX=9913 GN=FN1 PE=4 SV=1	FALSE	Bovine	11	0.755433	0.0118817	0.977898
A0A3Q1LKP0	Peroxisome proliferator activated receptor delta OS=Bos taurus OX=9913 GN=PPARD PE=3 SV=1	FALSE	Bovine	11	0.423942	0.0424295	0.858657
P53712	Integrin beta-1 OS=Bos taurus OX=9913 GN=ITGB1 PE=1 SV=3	FALSE	Bovine	11	0.129476	1.46774e-05	0.849478
A0AAA9SKR8	Ig-like domain-containing protein OS=Bos taurus OX=9913 PE=4 SV=1	FALSE	Bovine	11	0.716458	0.0161493	0.770687
A0AAA9TKA2	Chloride intracellular channel protein OS=Bos taurus OX=9913 GN=CLIC1 PE=1 SV=1	FALSE	Bovine	11	0.985734	0.0176001	0.732141
A0AAA9RXQ2	Pyruvate kinase OS=Bos taurus OX=9913 GN=PKM PE=1 SV=1	FALSE	Bovine	11	0.65525	0.0175057	0.592186
F1MK30	60S ribosomal protein L13 OS=Bos taurus OX=9913 GN=RPL13 PE=3 SV=2	FALSE	Bovine	11	0.635757	0.0291477	0.467743
A3KLR9	Superoxide dismutase [Cu-Zn] OS=Bos taurus OX=9913 GN=SOD3 PE=1 SV=1	FALSE	Bovine	11	0.894228	0.0384803	0.425735
A0A3Q1M1V3	Kazal-like domain-containing protein OS=Bos taurus OX=9913 GN=LOC100296105 PE=4 SV=1	FALSE	Bovine	11	0.566598	0.0295841	-0.482457
A0AAA9TD53	Coagulation factor X OS=Bos taurus OX=9913 GN=F7 PE=4 SV=1	FALSE	Bovine	11	0.240349	0.0145639	-0.513287
A0A3Q1MLQ7	Talin 1 OS=Bos taurus OX=9913 GN=TLN1 PE=1 SV=1	FALSE	Bovine	11	0.296598	0.0253173	-0.548946
Q06285	Lysozyme C-1 OS=Bos taurus OX=9913 GN=LYZ1 PE=2 SV=2	FALSE	Bovine	11	0.341707	0.029407	-0.554792
P07688	Cathepsin B OS=Bos taurus OX=9913 GN=CTSB PE=1 SV=5	FALSE	Bovine	11	0.866049	0.0467168	-0.578787
A0A3Q1M6P2	Thyroglobulin OS=Bos taurus OX=9913 GN=TG PE=3 SV=1	FALSE	Bovine	11	0.423418	0.0202199	-0.621158
P10575	Glutaredoxin-1 OS=Bos taurus OX=9913 GN=GLRX PE=1 SV=3	FALSE	Bovine	11	0.189967	0.0118777	-0.626386
F1MGK8	Oncostatin M receptor OS=Bos taurus OX=9913 GN=OSMR PE=3 SV=4	FALSE	Bovine	11	0.616365	0.0241239	-0.666256
A0AAA9T2Z4	Collagen type XI alpha 1 chain OS=Bos taurus OX=9913 GN=COL11A1 PE=4 SV=1	FALSE	Bovine	11	0.53908	0.0421379	-0.70372
F1N5T0	CutA divalent cation tolerance homolog OS=Bos taurus OX=9913 GN=CUTA PE=3 SV=2	FALSE	Bovine	11	0.778773	0.0247841	-0.718764
A0A452DJ95	Retinol binding protein 1 OS=Bos taurus OX=9913 GN=RBP1 PE=3 SV=2	FALSE	Bovine	11	0.788713	0.0107406	-0.733822
A0A452DK44	Alpha-2-glycoprotein 1, zinc-binding OS=Bos taurus OX=9913 GN=AZGP1 PE=3 SV=1	FALSE	Bovine	11	0.548417	0.0170799	-0.751943
P25975	Procathepsin L OS=Bos taurus OX=9913 GN=CTSL PE=1 SV=3	FALSE	Bovine	11	0.439863	0.021606	-0.816414
F1MYX5	Lymphocyte cytosolic protein 1 OS=Bos taurus OX=9913 GN=LCP1 PE=1 SV=2	FALSE	Bovine	11	0.857749	0.00880647	-0.837758
A0A3Q1LFZ4	Angiopoietin like 3 OS=Bos taurus OX=9913 GN=ANGPTL3 PE=4 SV=1	FALSE	Bovine	11	0.57809	0.0107524	-0.961694
E1BI98	Collagen type VI alpha 1 chain OS=Bos taurus OX=9913 GN=COL6A1 PE=1 SV=1	FALSE	Bovine	11	0.423261	0.0239274	-0.968846
Q3ZCL8	SH3 domain-binding glutamic acid-rich-like protein 3 OS=Bos taurus OX=9913 GN=SH3BGRL3 PE=3 SV=1	FALSE	Bovine	11	0.493864	0.0154216	-0.976534
A0AAA9TCB8	Heparan sulfate proteoglycan 2 OS=Bos taurus OX=9913 GN=HSPG2 PE=1 SV=1	FALSE	Bovine	11	0.997629	0.0409368	-0.986316
Q3T0E0	Copper transport protein ATOX1 OS=Bos taurus OX=9913 GN=ATOX1 PE=3 SV=1	FALSE	Bovine	11	0.250416	0.000641819	-0.987542
A0A3Q1ND53	Hydroxyacylglutathione hydrolase, mitochondrial OS=Bos taurus OX=9913 GN=HAGH PE=3 SV=1	FALSE	Bovine	11	0.515561	5.20441e-05	-1.07698
P00442	Superoxide dismutase [Cu-Zn] OS=Bos taurus OX=9913 GN=SOD1 PE=1 SV=2	FALSE	Bovine	11	0.0965504	0.00629446	-1.09444
A0A452DID1	Translationally-controlled tumor protein OS=Bos taurus OX=9913 GN=TPT1 PE=3 SV=1	FALSE	Bovine	11	0.376291	0.0342576	-1.13385
Q0VCA8	3-hydroxyanthranilate 3,4-dioxygenase OS=Bos taurus OX=9913 GN=HAAO PE=1 SV=1	FALSE	Bovine	11	0.394373	0.0268435	-1.15089
A6QPQ2	Serpin A3-8 OS=Bos taurus OX=9913 GN=SERPINA3-8 PE=2 SV=1	FALSE	Bovine	11	0.880824	0.00253616	-1.17126
A0AAA9SUS2	Dihydropyrimidinase OS=Bos taurus OX=9913 GN=DPYS PE=1 SV=1	FALSE	Bovine	11	0.314284	0.00372558	-1.1779
A0AAF6Z0J9	Enolase-phosphatase E1 OS=Bos taurus OX=9913 GN=ENOPH1 PE=3 SV=1	FALSE	Bovine	11	0.946108	0.0463099	-1.1834
A0AAA9TVN0	Ig-like domain-containing protein OS=Bos taurus OX=9913 PE=4 SV=1	FALSE	Bovine	11	0.891096	0.00699302	-1.19688
A0AAA9TEZ1	Heat shock transcription factor 4 OS=Bos taurus OX=9913 GN=HSF4 PE=3 SV=1	FALSE	Bovine	11	0.94955	0.00819443	-1.20063
A0AAA9T355	Thioredoxin domain-containing protein 17 OS=Bos taurus OX=9913 GN=TXNDC17 PE=1 SV=1	FALSE	Bovine	11	0.631248	0.0401757	-1.20455
A0AAA9TH01	Cartilage oligomeric matrix protein OS=Bos taurus OX=9913 GN=COMP PE=1 SV=1	FALSE	Bovine	11	0.926669	0.0236068	-1.21002
Q2HJ57	Coactosin-like protein OS=Bos taurus OX=9913 GN=COTL1 PE=2 SV=3	FALSE	Bovine	11	0.952122	0.0265734	-1.22498
A0A3Q1M9G8	Small ubiquitin-related modifier OS=Bos taurus OX=9913 PE=3 SV=2	FALSE	Bovine	11	0.901799	0.0064582	-1.2336
A2I7N2	Serpin A3-6 OS=Bos taurus OX=9913 GN=SERPINA3-6 PE=3 SV=1	FALSE	Bovine	11	0.883029	0.0228228	-1.24772
Q95122	Monocyte differentiation antigen CD14 OS=Bos taurus OX=9913 GN=CD14 PE=2 SV=2	FALSE	Bovine	11	0.0988623	0.00134187	-1.25672
O46375	Transthyretin OS=Bos taurus OX=9913 GN=TTR PE=1 SV=1	FALSE	Bovine	11	0.521988	0.0205308	-1.29961
F1N0N6	CXXC motif containing zinc binding protein OS=Bos taurus OX=9913 GN=CZIB PE=3 SV=2	FALSE	Bovine	11	0.724	0.0232345	-1.31856
A0A452DHV7	Betaine--homocysteine S-methyltransferase OS=Bos taurus OX=9913 GN=BHMT PE=4 SV=1	FALSE	Bovine	11	0.939753	0.0117222	-1.39485
Q95M12	Legumain OS=Bos taurus OX=9913 GN=LGMN PE=1 SV=1	FALSE	Bovine	11	0.867356	0.0143148	-1.41082
A0AAA9TCS0	phosphopyruvate hydratase OS=Bos taurus OX=9913 GN=ENO1 PE=3 SV=1	FALSE	Bovine	11	0.304631	0.000571965	-1.46085
Q5E956	Triosephosphate isomerase OS=Bos taurus OX=9913 GN=TPI1 PE=2 SV=3	FALSE	Bovine	11	0.992098	0.00597308	-1.48382
P28801	Glutathione S-transferase P OS=Bos taurus OX=9913 GN=GSTP1 PE=1 SV=2	FALSE	Bovine	11	0.519721	0.0259165	-1.50791
F1MJK3	Pregnancy zone protein OS=Bos taurus OX=9913 GN=LOC506828 PE=3 SV=4	FALSE	Bovine	11	0.541008	0.0208132	-1.51931
F1MSZ6	Antithrombin-III OS=Bos taurus OX=9913 GN=SERPINC1 PE=3 SV=3	FALSE	Bovine	11	0.155153	0.0104243	-1.52965
P80425	Fatty acid-binding protein, liver OS=Bos taurus OX=9913 GN=FABP1 PE=1 SV=1	FALSE	Bovine	11	0.404629	0.0135285	-1.55824
P01017	Angiotensinogen OS=Bos taurus OX=9913 GN=AGT PE=1 SV=2	FALSE	Bovine	11	0.765035	0.0144366	-1.6477
F1MKY9	Alpha kinase 2 OS=Bos taurus OX=9913 GN=ALPK2 PE=3 SV=2	FALSE	Bovine	11	0.981617	0.0193494	-1.73344
Q5E946	Parkinson disease protein 7 homolog OS=Bos taurus OX=9913 GN=PARK7 PE=2 SV=1	FALSE	Bovine	11	0.928734	0.0191094	-1.74367
Q3T0F7	Myotrophin OS=Bos taurus OX=9913 GN=MTPN PE=1 SV=3	FALSE	Bovine	11	0.876858	0.0139271	-1.78735
A0AAA9TK47	Glyoxalase domain containing 4 OS=Bos taurus OX=9913 GN=GLOD4 PE=1 SV=1	FALSE	Bovine	11	0.148065	0.0335383	-2.21553
Q9TTJ5	Regucalcin OS=Bos taurus OX=9913 GN=RGN PE=2 SV=1	FALSE	Bovine	11	0.554955	0.0251173	-2.68697
P02192	Myoglobin OS=Bos taurus OX=9913 GN=MB PE=1 SV=3	FALSE	Bovine	11	0.219863	0.00548812	-2.71138
Q32KP9	Nuclear transport factor 2 OS=Bos taurus OX=9913 GN=NUTF2 PE=2 SV=1	FALSE	Bovine	11	0.793602	0.00950956	-3.0456
P02081	Hemoglobin fetal subunit beta OS=Bos taurus OX=9913 PE=1 SV=1	FALSE	Bovine	11	0.478267	0.00879481	-3.24164
E1BAI7	Tropomodulin 2 OS=Bos taurus OX=9913 GN=TMOD2 PE=4 SV=2	FALSE	Bovine	11	0.868584	0.00214973	-3.4957
A0A452DJ96	Phosphoglucomutase-1 OS=Bos taurus OX=9913 GN=PGM1 PE=3 SV=1	FALSE	Bovine	11	0.291837	0.00651443	-3.63891
A0AAA9TAD8	Adenosine kinase OS=Bos taurus OX=9913 GN=ADK PE=1 SV=1	FALSE	Bovine	11	0.0845155	0.00470298	-3.74213

## Sheet: Table S3.
Supplementary table S3. Enriched gene ontologies (FDR <0.05) associated with proteins enriched in abundance in the conditioned vehicle control samples (n=3) compared to unconditioned samples (n=2) (p<0.05) from the 3D bovine endometrium-on-a-chip. Table produced in STRING DB (string-db.org).
#term ID	term description	observed gene count	background gene count	strength	signal	false discovery rate	matching proteins in your network (IDs)	matching proteins in your network (labels)
GO:1900138	Negative regulation of phospholipase A2 activity	2	2	2.65	0.63	0.0172	9913.ENSBTAP00000021256,9913.ENSBTAP00000073504	ANXA1,ANXA8L1
GO:0007161	Calcium-independent cell-matrix adhesion	2	3	2.47	0.58	0.0246	9913.ENSBTAP00000010925,9913.ENSBTAP00000052015	FN1,ITGB1
GO:0042026	Protein refolding	4	22	1.91	0.83	0.0041	9913.ENSBTAP00000015172,9913.ENSBTAP00000017500,9913.ENSBTAP00000041898,9913.ENSBTAP00000059077	HSPA9,HSPA1A,HSPB1,HSPD1-2
GO:0045214	Sarcomere organization	3	32	1.62	0.53	0.028	9913.ENSBTAP00000006450,9913.ENSBTAP00000052015,9913.ENSBTAP00000074548	KRT19,ITGB1,PLEC
GO:0045445	Myoblast differentiation	3	32	1.62	0.53	0.028	9913.ENSBTAP00000020080,9913.ENSBTAP00000052015,9913.ENSBTAP00000074548	LGALS1,ITGB1,PLEC
GO:0010517	Regulation of phospholipase activity	3	36	1.57	0.51	0.0325	9913.ENSBTAP00000021256,9913.ENSBTAP00000059865,9913.ENSBTAP00000073504	ANXA1,CCN1,ANXA8L1
GO:0031532	Actin cytoskeleton reorganization	4	60	1.47	0.63	0.0126	9913.ENSBTAP00000013737,9913.ENSBTAP00000021256,9913.ENSBTAP00000059239,9913.ENSBTAP00000074548	MYH9,ANXA1,EZR,PLEC
GO:0045104	Intermediate filament cytoskeleton organization	4	91	1.29	0.51	0.028	9913.ENSBTAP00000001988,9913.ENSBTAP00000006450,9913.ENSBTAP00000021516,9913.ENSBTAP00000074548	KRT18,KRT19,KRT7,PLEC
GO:0030216	Keratinocyte differentiation	4	96	1.27	0.5	0.0285	9913.ENSBTAP00000021256,9913.ENSBTAP00000021516,9913.ENSBTAP00000026272,9913.ENSBTAP00000074548	ANXA1,KRT7,ST14,PLEC
GO:0031032	Actomyosin structure organization	4	100	1.25	0.49	0.0317	9913.ENSBTAP00000006450,9913.ENSBTAP00000013737,9913.ENSBTAP00000052015,9913.ENSBTAP00000074548	KRT19,MYH9,ITGB1,PLEC
GO:0001890	Placenta development	4	112	1.2	0.45	0.0403	9913.ENSBTAP00000006450,9913.ENSBTAP00000026272,9913.ENSBTAP00000057905,9913.ENSBTAP00000059865	KRT19,ST14,PPARD,CCN1
GO:0042060	Wound healing	7	205	1.18	0.71	0.0041	9913.ENSBTAP00000010925,9913.ENSBTAP00000013737,9913.ENSBTAP00000028988,9913.ENSBTAP00000057905,9913.ENSBTAP00000059865,9913.ENSBTAP00000073504,9913.ENSBTAP00000074548	FN1,MYH9,ANXA5,PPARD,CCN1,ANXA8L1,PLEC
GO:0008360	Regulation of cell shape	4	127	1.15	0.42	0.0494	9913.ENSBTAP00000010925,9913.ENSBTAP00000013737,9913.ENSBTAP00000021256,9913.ENSBTAP00000059239	FN1,MYH9,ANXA1,EZR
GO:0006457	Protein folding	6	192	1.14	0.63	0.0082	9913.ENSBTAP00000008225,9913.ENSBTAP00000015172,9913.ENSBTAP00000017500,9913.ENSBTAP00000041898,9913.ENSBTAP00000059077,9913.ENSBTAP00000073291	HSP90AA1,HSPA9,HSPA1A,HSPB1,HSPD1-2,TRAP1
GO:0001667	Ameboidal-type cell migration	5	173	1.11	0.5	0.0246	9913.ENSBTAP00000010925,9913.ENSBTAP00000013737,9913.ENSBTAP00000052015,9913.ENSBTAP00000057905,9913.ENSBTAP00000074548	FN1,MYH9,ITGB1,PPARD,PLEC
GO:0022604	Regulation of cell morphogenesis	5	236	0.98	0.4	0.0491	9913.ENSBTAP00000010925,9913.ENSBTAP00000013737,9913.ENSBTAP00000021256,9913.ENSBTAP00000059239,9913.ENSBTAP00000071047	FN1,MYH9,ANXA1,EZR,ACTN4
GO:0045785	Positive regulation of cell adhesion	6	360	0.87	0.39	0.0455	9913.ENSBTAP00000010925,9913.ENSBTAP00000019865,9913.ENSBTAP00000020080,9913.ENSBTAP00000021256,9913.ENSBTAP00000059077,9913.ENSBTAP00000059865	FN1,IL6,LGALS1,ANXA1,HSPD1-2,CCN1
GO:0043065	Positive regulation of apoptotic process	6	367	0.86	0.39	0.0455	9913.ENSBTAP00000019865,9913.ENSBTAP00000020080,9913.ENSBTAP00000021256,9913.ENSBTAP00000049695,9913.ENSBTAP00000052015,9913.ENSBTAP00000059865	IL6,LGALS1,ANXA1,LOC510798,ITGB1,CCN1
GO:0098609	Cell-cell adhesion	6	382	0.85	0.38	0.0494	9913.ENSBTAP00000010925,9913.ENSBTAP00000013737,9913.ENSBTAP00000020080,9913.ENSBTAP00000052015,9913.ENSBTAP00000059239,9913.ENSBTAP00000059865	FN1,MYH9,LGALS1,ITGB1,EZR,CCN1
GO:0030029	Actin filament-based process	8	533	0.83	0.48	0.0161	9913.ENSBTAP00000006450,9913.ENSBTAP00000013737,9913.ENSBTAP00000021256,9913.ENSBTAP00000029348,9913.ENSBTAP00000052015,9913.ENSBTAP00000059239,9913.ENSBTAP00000071047,9913.ENSBTAP00000074548	KRT19,MYH9,ANXA1,FLNB,ITGB1,EZR,ACTN4,PLEC
GO:0030036	Actin cytoskeleton organization	7	491	0.8	0.4	0.0364	9913.ENSBTAP00000006450,9913.ENSBTAP00000013737,9913.ENSBTAP00000021256,9913.ENSBTAP00000029348,9913.ENSBTAP00000052015,9913.ENSBTAP00000059239,9913.ENSBTAP00000074548	KRT19,MYH9,ANXA1,FLNB,ITGB1,EZR,PLEC
GO:0001817	Regulation of cytokine production	7	535	0.77	0.37	0.0481	9913.ENSBTAP00000008225,9913.ENSBTAP00000010925,9913.ENSBTAP00000019865,9913.ENSBTAP00000021256,9913.ENSBTAP00000041898,9913.ENSBTAP00000059077,9913.ENSBTAP00000059239	HSP90AA1,FN1,IL6,ANXA1,HSPB1,HSPD1-2,EZR
GO:0015031	Protein transport	12	945	0.75	0.56	0.0041	9913.ENSBTAP00000001988,9913.ENSBTAP00000008225,9913.ENSBTAP00000008726,9913.ENSBTAP00000013737,9913.ENSBTAP00000015172,9913.ENSBTAP00000021256,9913.ENSBTAP00000041898,9913.ENSBTAP00000053740,9913.ENSBTAP00000059077,9913.ENSBTAP00000062529,9913.ENSBTAP00000066762,9913.ENSBTAP00000071047	KRT18,HSP90AA1,SPCS2,MYH9,HSPA9,ANXA1,HSPB1,RRBP1,HSPD1-2,RNF215,PCLO,ACTN4
GO:0030162	Regulation of proteolysis	8	645	0.74	0.4	0.0325	9913.ENSBTAP00000010925,9913.ENSBTAP00000013737,9913.ENSBTAP00000017500,9913.ENSBTAP00000027347,9913.ENSBTAP00000059145,9913.ENSBTAP00000059865,9913.ENSBTAP00000061529,9913.ENSBTAP00000073504	FN1,MYH9,HSPA1A,PCOLCE,WFDC2,CCN1,CAST,ANXA8L1
GO:0007155	Cell adhesion	8	676	0.72	0.38	0.0395	9913.ENSBTAP00000010925,9913.ENSBTAP00000012495,9913.ENSBTAP00000013737,9913.ENSBTAP00000020080,9913.ENSBTAP00000052015,9913.ENSBTAP00000057905,9913.ENSBTAP00000059239,9913.ENSBTAP00000059865	FN1,BCAM,MYH9,LGALS1,ITGB1,PPARD,EZR,CCN1
GO:0051240	Positive regulation of multicellular organismal process	12	1070	0.7	0.51	0.0062	9913.ENSBTAP00000001218,9913.ENSBTAP00000007338,9913.ENSBTAP00000008225,9913.ENSBTAP00000010925,9913.ENSBTAP00000019865,9913.ENSBTAP00000021256,9913.ENSBTAP00000041898,9913.ENSBTAP00000052015,9913.ENSBTAP00000059077,9913.ENSBTAP00000059239,9913.ENSBTAP00000059865,9913.ENSBTAP00000072566	BMP1,GATM,HSP90AA1,FN1,IL6,ANXA1,HSPB1,ITGB1,HSPD1-2,EZR,CCN1,ADM
GO:0010628	Positive regulation of gene expression	10	885	0.7	0.44	0.0161	9913.ENSBTAP00000005581,9913.ENSBTAP00000008225,9913.ENSBTAP00000010925,9913.ENSBTAP00000013737,9913.ENSBTAP00000019865,9913.ENSBTAP00000021256,9913.ENSBTAP00000041898,9913.ENSBTAP00000057905,9913.ENSBTAP00000059077,9913.ENSBTAP00000059239	EEF2,HSP90AA1,FN1,MYH9,IL6,ANXA1,HSPB1,PPARD,HSPD1-2,EZR
GO:0051094	Positive regulation of developmental process	10	986	0.66	0.39	0.028	9913.ENSBTAP00000001218,9913.ENSBTAP00000010925,9913.ENSBTAP00000019865,9913.ENSBTAP00000020744,9913.ENSBTAP00000021256,9913.ENSBTAP00000041898,9913.ENSBTAP00000052015,9913.ENSBTAP00000057905,9913.ENSBTAP00000059239,9913.ENSBTAP00000059865	BMP1,FN1,IL6,GDF15,ANXA1,HSPB1,ITGB1,PPARD,EZR,CCN1
GO:0051247	Positive regulation of protein metabolic process	11	1206	0.61	0.37	0.028	9913.ENSBTAP00000005581,9913.ENSBTAP00000008225,9913.ENSBTAP00000010925,9913.ENSBTAP00000013737,9913.ENSBTAP00000017500,9913.ENSBTAP00000019865,9913.ENSBTAP00000020744,9913.ENSBTAP00000026124,9913.ENSBTAP00000027347,9913.ENSBTAP00000059239,9913.ENSBTAP00000059865	EEF2,HSP90AA1,FN1,MYH9,HSPA1A,IL6,GDF15,GPRC5A,PCOLCE,EZR,CCN1
GO:0042981	Regulation of apoptotic process	10	1090	0.61	0.35	0.0403	9913.ENSBTAP00000001988,9913.ENSBTAP00000008225,9913.ENSBTAP00000019865,9913.ENSBTAP00000020080,9913.ENSBTAP00000021256,9913.ENSBTAP00000041898,9913.ENSBTAP00000049695,9913.ENSBTAP00000052015,9913.ENSBTAP00000059865,9913.ENSBTAP00000061529	KRT18,HSP90AA1,IL6,LGALS1,ANXA1,HSPB1,LOC510798,ITGB1,CCN1,CAST
GO:0007010	Cytoskeleton organization	10	1121	0.6	0.34	0.0455	9913.ENSBTAP00000001988,9913.ENSBTAP00000006450,9913.ENSBTAP00000013737,9913.ENSBTAP00000021256,9913.ENSBTAP00000021516,9913.ENSBTAP00000029348,9913.ENSBTAP00000052015,9913.ENSBTAP00000059239,9913.ENSBTAP00000066762,9913.ENSBTAP00000074548	KRT18,KRT19,MYH9,ANXA1,KRT7,FLNB,ITGB1,EZR,PCLO,PLEC
GO:0008104	Protein localization	14	1599	0.59	0.44	0.0088	9913.ENSBTAP00000001988,9913.ENSBTAP00000008225,9913.ENSBTAP00000008726,9913.ENSBTAP00000013737,9913.ENSBTAP00000015172,9913.ENSBTAP00000021256,9913.ENSBTAP00000041898,9913.ENSBTAP00000053740,9913.ENSBTAP00000059077,9913.ENSBTAP00000059239,9913.ENSBTAP00000062529,9913.ENSBTAP00000066762,9913.ENSBTAP00000071047,9913.ENSBTAP00000074548	KRT18,HSP90AA1,SPCS2,MYH9,HSPA9,ANXA1,HSPB1,RRBP1,HSPD1-2,EZR,RNF215,PCLO,ACTN4,PLEC
GO:0051649	Establishment of localization in cell	13	1520	0.58	0.4	0.0159	9913.ENSBTAP00000008225,9913.ENSBTAP00000008726,9913.ENSBTAP00000013737,9913.ENSBTAP00000015172,9913.ENSBTAP00000017500,9913.ENSBTAP00000041898,9913.ENSBTAP00000052015,9913.ENSBTAP00000059077,9913.ENSBTAP00000059239,9913.ENSBTAP00000062529,9913.ENSBTAP00000066762,9913.ENSBTAP00000071047,9913.ENSBTAP00000073504	HSP90AA1,SPCS2,MYH9,HSPA9,HSPA1A,HSPB1,ITGB1,HSPD1-2,EZR,RNF215,PCLO,ACTN4,ANXA8L1
GO:0071702	Organic substance transport	14	1683	0.57	0.41	0.0126	9913.ENSBTAP00000001988,9913.ENSBTAP00000008225,9913.ENSBTAP00000008726,9913.ENSBTAP00000013737,9913.ENSBTAP00000015172,9913.ENSBTAP00000021256,9913.ENSBTAP00000041898,9913.ENSBTAP00000053740,9913.ENSBTAP00000057905,9913.ENSBTAP00000059077,9913.ENSBTAP00000059239,9913.ENSBTAP00000062529,9913.ENSBTAP00000066762,9913.ENSBTAP00000071047	KRT18,HSP90AA1,SPCS2,MYH9,HSPA9,ANXA1,HSPB1,RRBP1,PPARD,HSPD1-2,EZR,RNF215,PCLO,ACTN4
GO:0009888	Tissue development	11	1351	0.56	0.33	0.0455	9913.ENSBTAP00000006450,9913.ENSBTAP00000010925,9913.ENSBTAP00000012655,9913.ENSBTAP00000021256,9913.ENSBTAP00000021516,9913.ENSBTAP00000026272,9913.ENSBTAP00000052015,9913.ENSBTAP00000057905,9913.ENSBTAP00000059239,9913.ENSBTAP00000059865,9913.ENSBTAP00000074548	KRT19,FN1,ANXA2,ANXA1,KRT7,ST14,ITGB1,PPARD,EZR,CCN1,PLEC
GO:0051246	Regulation of protein metabolic process	17	2181	0.54	0.44	0.0061	9913.ENSBTAP00000005581,9913.ENSBTAP00000008225,9913.ENSBTAP00000010925,9913.ENSBTAP00000013737,9913.ENSBTAP00000017500,9913.ENSBTAP00000019865,9913.ENSBTAP00000020744,9913.ENSBTAP00000026124,9913.ENSBTAP00000027347,9913.ENSBTAP00000041898,9913.ENSBTAP00000059145,9913.ENSBTAP00000059239,9913.ENSBTAP00000059865,9913.ENSBTAP00000061529,9913.ENSBTAP00000073291,9913.ENSBTAP00000073504,9913.ENSBTAP000…	EEF2,HSP90AA1,FN1,MYH9,HSPA1A,IL6,GDF15,GPRC5A,PCOLCE,HSPB1,WFDC2,EZR,CCN1,CAST,TRAP1,ANXA8L1,PLEC
GO:0051239	Regulation of multicellular organismal process	16	2039	0.54	0.42	0.0082	9913.ENSBTAP00000001218,9913.ENSBTAP00000007338,9913.ENSBTAP00000008225,9913.ENSBTAP00000010925,9913.ENSBTAP00000015172,9913.ENSBTAP00000019865,9913.ENSBTAP00000020744,9913.ENSBTAP00000021256,9913.ENSBTAP00000028988,9913.ENSBTAP00000041898,9913.ENSBTAP00000052015,9913.ENSBTAP00000057905,9913.ENSBTAP00000059077,9913.ENSBTAP00000059239,9913.ENSBTAP00000059865,9913.ENSBTAP00000072566	BMP1,GATM,HSP90AA1,FN1,HSPA9,IL6,GDF15,ANXA1,ANXA5,HSPB1,ITGB1,PPARD,HSPD1-2,EZR,CCN1,ADM
GO:0010033	Response to organic substance	15	1981	0.53	0.38	0.0159	9913.ENSBTAP00000001988,9913.ENSBTAP00000006450,9913.ENSBTAP00000010661,9913.ENSBTAP00000015172,9913.ENSBTAP00000017500,9913.ENSBTAP00000019865,9913.ENSBTAP00000020744,9913.ENSBTAP00000021256,9913.ENSBTAP00000028988,9913.ENSBTAP00000041898,9913.ENSBTAP00000052015,9913.ENSBTAP00000057905,9913.ENSBTAP00000059077,9913.ENSBTAP00000059239,9913.ENSBTAP00000071047	KRT18,KRT19,ALDH1A1,HSPA9,HSPA1A,IL6,GDF15,ANXA1,ANXA5,HSPB1,ITGB1,PPARD,HSPD1-2,EZR,ACTN4
GO:0033036	Macromolecule localization	15	1988	0.53	0.38	0.0159	9913.ENSBTAP00000001988,9913.ENSBTAP00000008225,9913.ENSBTAP00000008726,9913.ENSBTAP00000013737,9913.ENSBTAP00000015172,9913.ENSBTAP00000021256,9913.ENSBTAP00000041898,9913.ENSBTAP00000053740,9913.ENSBTAP00000057905,9913.ENSBTAP00000059077,9913.ENSBTAP00000059239,9913.ENSBTAP00000062529,9913.ENSBTAP00000066762,9913.ENSBTAP00000071047,9913.ENSBTAP00000074548	KRT18,HSP90AA1,SPCS2,MYH9,HSPA9,ANXA1,HSPB1,RRBP1,PPARD,HSPD1-2,EZR,RNF215,PCLO,ACTN4,PLEC
GO:0051641	Cellular localization	17	2298	0.52	0.41	0.0082	9913.ENSBTAP00000001988,9913.ENSBTAP00000008225,9913.ENSBTAP00000008726,9913.ENSBTAP00000013737,9913.ENSBTAP00000015172,9913.ENSBTAP00000017500,9913.ENSBTAP00000021256,9913.ENSBTAP00000041898,9913.ENSBTAP00000052015,9913.ENSBTAP00000053740,9913.ENSBTAP00000059077,9913.ENSBTAP00000059239,9913.ENSBTAP00000062529,9913.ENSBTAP00000066762,9913.ENSBTAP00000071047,9913.ENSBTAP00000073504,9913.ENSBTAP000…	KRT18,HSP90AA1,SPCS2,MYH9,HSPA9,HSPA1A,ANXA1,HSPB1,ITGB1,RRBP1,HSPD1-2,EZR,RNF215,PCLO,ACTN4,ANXA8L1,PLEC
GO:0006950	Response to stress	17	2527	0.48	0.36	0.0159	9913.ENSBTAP00000008225,9913.ENSBTAP00000010925,9913.ENSBTAP00000013737,9913.ENSBTAP00000015172,9913.ENSBTAP00000017500,9913.ENSBTAP00000019865,9913.ENSBTAP00000021256,9913.ENSBTAP00000028988,9913.ENSBTAP00000041898,9913.ENSBTAP00000052015,9913.ENSBTAP00000057905,9913.ENSBTAP00000059077,9913.ENSBTAP00000059145,9913.ENSBTAP00000059865,9913.ENSBTAP00000065225,9913.ENSBTAP00000073504,9913.ENSBTAP000…	HSP90AA1,FN1,MYH9,HSPA9,HSPA1A,IL6,ANXA1,ANXA5,HSPB1,ITGB1,PPARD,HSPD1-2,WFDC2,CCN1,CD46,ANXA8L1,PLEC
GO:0050793	Regulation of developmental process	13	1899	0.48	0.3	0.0494	9913.ENSBTAP00000001218,9913.ENSBTAP00000010925,9913.ENSBTAP00000013737,9913.ENSBTAP00000015172,9913.ENSBTAP00000019865,9913.ENSBTAP00000020744,9913.ENSBTAP00000021256,9913.ENSBTAP00000041898,9913.ENSBTAP00000052015,9913.ENSBTAP00000057905,9913.ENSBTAP00000059239,9913.ENSBTAP00000059865,9913.ENSBTAP00000071047	BMP1,FN1,MYH9,HSPA9,IL6,GDF15,ANXA1,HSPB1,ITGB1,PPARD,EZR,CCN1,ACTN4
GO:0030154	Cell differentiation	17	2674	0.45	0.34	0.0233	9913.ENSBTAP00000005581,9913.ENSBTAP00000006450,9913.ENSBTAP00000008225,9913.ENSBTAP00000010925,9913.ENSBTAP00000013737,9913.ENSBTAP00000015172,9913.ENSBTAP00000019865,9913.ENSBTAP00000020080,9913.ENSBTAP00000021256,9913.ENSBTAP00000021516,9913.ENSBTAP00000026272,9913.ENSBTAP00000029348,9913.ENSBTAP00000052015,9913.ENSBTAP00000057905,9913.ENSBTAP00000059239,9913.ENSBTAP00000059865,9913.ENSBTAP000…	EEF2,KRT19,HSP90AA1,FN1,MYH9,HSPA9,IL6,LGALS1,ANXA1,KRT7,ST14,FLNB,ITGB1,PPARD,EZR,CCN1,PLEC
GO:0048513	Animal organ development	15	2441	0.44	0.29	0.0494	9913.ENSBTAP00000005581,9913.ENSBTAP00000006450,9913.ENSBTAP00000010925,9913.ENSBTAP00000012655,9913.ENSBTAP00000013737,9913.ENSBTAP00000015172,9913.ENSBTAP00000019865,9913.ENSBTAP00000020080,9913.ENSBTAP00000021256,9913.ENSBTAP00000021516,9913.ENSBTAP00000026272,9913.ENSBTAP00000052015,9913.ENSBTAP00000057905,9913.ENSBTAP00000059865,9913.ENSBTAP00000074548	EEF2,KRT19,FN1,ANXA2,MYH9,HSPA9,IL6,LGALS1,ANXA1,KRT7,ST14,ITGB1,PPARD,CCN1,PLEC
GO:0006810	Transport	19	3454	0.39	0.3	0.0325	9913.ENSBTAP00000001988,9913.ENSBTAP00000008225,9913.ENSBTAP00000008726,9913.ENSBTAP00000012655,9913.ENSBTAP00000013737,9913.ENSBTAP00000015172,9913.ENSBTAP00000017131,9913.ENSBTAP00000017500,9913.ENSBTAP00000021256,9913.ENSBTAP00000041898,9913.ENSBTAP00000052015,9913.ENSBTAP00000053740,9913.ENSBTAP00000057905,9913.ENSBTAP00000059077,9913.ENSBTAP00000059239,9913.ENSBTAP00000062529,9913.ENSBTAP000…	KRT18,HSP90AA1,SPCS2,ANXA2,MYH9,HSPA9,SLC25A3,HSPA1A,ANXA1,HSPB1,ITGB1,RRBP1,PPARD,HSPD1-2,EZR,RNF215,PCLO,ACTN4,ANXA8L1
GO:0048519	Negative regulation of biological process	21	4344	0.33	0.26	0.0494	9913.ENSBTAP00000001988,9913.ENSBTAP00000010925,9913.ENSBTAP00000013737,9913.ENSBTAP00000015172,9913.ENSBTAP00000017500,9913.ENSBTAP00000019865,9913.ENSBTAP00000020744,9913.ENSBTAP00000021256,9913.ENSBTAP00000028988,9913.ENSBTAP00000041898,9913.ENSBTAP00000052015,9913.ENSBTAP00000057905,9913.ENSBTAP00000059145,9913.ENSBTAP00000059239,9913.ENSBTAP00000059865,9913.ENSBTAP00000061529,9913.ENSBTAP000…	KRT18,FN1,MYH9,HSPA9,HSPA1A,IL6,GDF15,ANXA1,ANXA5,HSPB1,ITGB1,PPARD,WFDC2,EZR,CCN1,CAST,CD46,ACTN4,TRAP1,ANXA8L1,PLEC
GO:0048518	Positive regulation of biological process	24	5195	0.31	0.27	0.0364	9913.ENSBTAP00000001218,9913.ENSBTAP00000005581,9913.ENSBTAP00000007338,9913.ENSBTAP00000008225,9913.ENSBTAP00000010925,9913.ENSBTAP00000013737,9913.ENSBTAP00000017500,9913.ENSBTAP00000019865,9913.ENSBTAP00000020080,9913.ENSBTAP00000020744,9913.ENSBTAP00000021256,9913.ENSBTAP00000026124,9913.ENSBTAP00000027347,9913.ENSBTAP00000041898,9913.ENSBTAP00000043475,9913.ENSBTAP00000049695,9913.ENSBTAP000…	BMP1,EEF2,GATM,HSP90AA1,FN1,MYH9,HSPA1A,IL6,LGALS1,GDF15,ANXA1,GPRC5A,PCOLCE,HSPB1,ATL3,LOC510798,ITGB1,PPARD,HSPD1-2,EZR,CCN1,CD46,ACTN4,ADM
GO:0050896	Response to stimulus	29	7350	0.25	0.24	0.0494	9913.ENSBTAP00000001988,9913.ENSBTAP00000006450,9913.ENSBTAP00000007338,9913.ENSBTAP00000008225,9913.ENSBTAP00000010661,9913.ENSBTAP00000010925,9913.ENSBTAP00000013737,9913.ENSBTAP00000015172,9913.ENSBTAP00000017500,9913.ENSBTAP00000019865,9913.ENSBTAP00000020080,9913.ENSBTAP00000020744,9913.ENSBTAP00000021256,9913.ENSBTAP00000026124,9913.ENSBTAP00000028988,9913.ENSBTAP00000041898,9913.ENSBTAP000…	KRT18,KRT19,GATM,HSP90AA1,ALDH1A1,FN1,MYH9,HSPA9,HSPA1A,IL6,LGALS1,GDF15,ANXA1,GPRC5A,ANXA5,HSPB1,LOC510798,ITGB1,PPARD,HSPD1-2,WFDC2,EZR,CCN1,CD46,PCLO,ACTN4,ADM,ANXA8L1,PLEC

## Sheet: Table S4.
Supplementary table S4. Enriched KEGG pathways (FDR <0.05) associated with proteins enriched in abundance in the conditioned vehicle control samples (n=3) compared to unconditioned samples (n=2) (p<0.05) from the 3D bovine endometrium-on-a-chip. Table produced in STRING DB (string-db.org).
KEGG
#term ID	term description	observed gene count	background gene count	strength	signal	false discovery rate	matching proteins in your network (IDs)	matching proteins in your network (labels)
bta04810	Regulation of actin cytoskeleton	5	197	1.05	0.47	0.0289	9913.ENSBTAP00000010925,9913.ENSBTAP00000013737,9913.ENSBTAP00000052015,9913.ENSBTAP00000059239,9913.ENSBTAP00000071047	FN1,MYH9,ITGB1,EZR,ACTN4
bta04915	Estrogen signaling pathway	4	125	1.15	0.49	0.0289	9913.ENSBTAP00000001988,9913.ENSBTAP00000006450,9913.ENSBTAP00000008225,9913.ENSBTAP00000017500	KRT18,KRT19,HSP90AA1,HSPA1A
bta05146	Amoebiasis	4	102	1.24	0.5	0.0289	9913.ENSBTAP00000010925,9913.ENSBTAP00000019865,9913.ENSBTAP00000041898,9913.ENSBTAP00000071047	FN1,IL6,HSPB1,ACTN4
bta04530	Tight junction	4	155	1.06	0.45	0.0364	9913.ENSBTAP00000013737,9913.ENSBTAP00000052015,9913.ENSBTAP00000059239,9913.ENSBTAP00000071047	MYH9,ITGB1,EZR,ACTN4
bta04510	Focal adhesion	4	173	1.01	0.42	0.0436	9913.ENSBTAP00000010925,9913.ENSBTAP00000029348,9913.ENSBTAP00000052015,9913.ENSBTAP00000071047	FN1,FLNB,ITGB1,ACTN4
bta05205	Proteoglycans in cancer	4	186	0.98	0.4	0.0474	9913.ENSBTAP00000010925,9913.ENSBTAP00000029348,9913.ENSBTAP00000052015,9913.ENSBTAP00000059239	FN1,FLNB,ITGB1,EZR

## Sheet: Table S5. 
Supplementary table S5. Venn analysis of proteins secreted in the 3D in vitro 3D bovine endometrium-on-a-chip compared to proteins identified in day 16 non-pregnant ULF (Forde et al 2015).
	137 elements included exclusively in "NF ":
	P30932
	Q2KJJ0		6 common elements in "NF " and "ULF proteins":
	A0JNL5		P08728
	A1A4L5		P04272		63 elements included exclusively in "ULF proteins":
	A3KMV5		Q9MZ08		Q3ZCH0
	A5PJN2		A5D7D1		A0A3Q1MJW1
	A6BMK7		Q2TBI4		F6QEF9
	A6H742		Q76LV2		A0AAA9SYB1
	A6H754				A0A3Q1MLI7
	A6QPR9				F1N0W3
	A6QQ07				F6S1Q0
	A7E3W2				Q3T149
	A7YWG4				A0A3Q1MER0
	A7YY28				Q3ZC35
	E1BB52				A0A3Q1LYU3
	O02675				P26892
	O02739				P12234
	O18836				E1BEI2
	O46375				A0A3Q1MTA5
	O46414				F1N6N2
	O77834				F6R5A9
	P00921				Q29S21
	P01035				P48644
	P01966				A0AAA9TRU9
	P02070				A0A3Q1LJE5
	P02769				A0AAA9TLR8
	P05689				A0AAA9T6F1
	P07107				A0A3Q1M6Q7
	P07688				Q3SYU2
	P08166				F6R695
	P09487				P81287
	P0CB32				A0A3Q1LHT7
	P12763				A0AAA9TCQ9
	P13696				P11116
	P15497				P46193
	P16116				Q2HJ74
	P17697				A0A3Q1MQ34
	P18902				A0A3Q1LVC7
	P19803				A0AAA9TTT0
	P19858				P68432
	P24591				Q27975
	P25326				P31081
	P26779				E1BCM3
	P28800				G3N2N7
	P28801				A0A3Q1NIF0
	P31976				A0AAF6Z0W1
	P32592				F1N415
	P33097				A0AAA9SH52
	P34955				E1BEV7
	P41361				F1MQ37
	P45478				Q862H7
	P49951				E1BBL5
	P50397				A0A3Q1M3Z1
	P55203				Q2HJB6
	P55859				A0AAA9SVD1
	P56541				A0AAA9STV6
	P60712				A0AAA9SGZ2
	P69678				F6PSM0
	P79345				A0AAA9SDR5
	P80209				A0A3Q1NHX9
	P81187				A0A3Q1LKP0
	P81265				P53712
	Q03247				A0AAA9SKR8
	Q08DD1				A0AAA9TKA2
	Q08E20				A0AAA9RXQ2
	Q0III9				F1MK30
	Q0V8R6				A3KLR9
	Q0VBY1
	Q0VCX2
	Q0VD27
	Q17QB3
	Q1JPB0
	Q1LZ95
	Q1LZH9
	Q27965
	Q28017
	Q29443
	Q29RT6
	Q2HJ57
	Q2HJ86
	Q2KHU0
	Q2KIM0
	Q2KIT0
	Q2KIU3
	Q2KIY5
	Q2KJF1
	Q2TBU5
	Q2UVX4
	Q32LE5
	Q32LP2
	Q3MHL4
	Q3MI05
	Q3SWY8
	Q3SX14
	Q3SX44
	Q3SYS1
	Q3SYT7
	Q3SYV4
	Q3SYW9
	Q3SZ57
	Q3SZ62
	Q3SZA2
	Q3SZR3
	Q3SZV7
	Q3T063
	Q3T0P6
	Q3T0Q4
	Q3T114
	Q3T145
	Q3ZBD7
	Q3ZBG9
	Q3ZC09
	Q3ZC55
	Q3ZC84
	Q3ZC91
	Q3ZCH5
	Q3ZCJ2
	Q3ZEJ6
	Q58DK5
	Q5E946
	Q5E956
	Q5E998
	Q5E9B7
	Q5EAC2
	Q76LV1
	Q8WMY2
	Q95135
	Q95M12
	Q9BGI1
	Q9BGI2
	Q9BGI3
	Q9MYM4
	Q9N0V4
	Q9TTE1
	Q9XSC6
	Q9XSG3
	Q9XSJ4

## Sheet: Table S6.
Supplementary table S6. List of DEGs in bovine endometrial epithelial cells treated with rbCAPG within the 3D endometrium-on-a-chip microfluidic system compared to vehicle control samples (n=3), padj<0.05, log2foldchange <-1 or >1.
	baseMean	log2FoldChange	lfcSE	stat	pvalue	padj	GeneSymbol	Biotype	Description
ENSBTAG00000051916	23.0027	6.80449	1.47994	4.59782	4.26929073509378e-06	0.000756792	RIPPLY3	protein_coding	ripply transcriptional repressor 3 [Source:VGNC Symbol;Acc:VGNC:33986]
ENSBTAG00000027320	6.4875	6.76887	1.60593	4.21492	2.49861715829231e-05	0.00319381	KCNB1	protein_coding	potassium voltage-gated channel subfamily B member 1 [Source:VGNC Symbol;Acc:VGNC:30430]
ENSBTAG00000030424	12.7187	6.70294	1.63465	4.10052	4.12219272980205e-05	0.00488727	CLEC1A	protein_coding	C-type lectin domain family 1 member A [Source:VGNC Symbol;Acc:VGNC:27427]
ENSBTAG00000047368	7.51277	6.35678	1.4965	4.24775	2.15923915011405e-05	0.0028332	gene_source "ensembl"	protein_coding	Description
ENSBTAG00000014113	13.9511	6.08377	1.47581	4.12234	3.75047038115916e-05	0.00448862	gene_source "ensembl"	protein_coding	Description
ENSBTAG00000021462	92.438	5.8053	1.40355	4.13617	3.53151844681558e-05	0.00428111	CSF3	protein_coding	colony stimulating factor 3 [Source:VGNC Symbol;Acc:VGNC:27757]
ENSBTAG00000008793	6.42928	5.76498	1.67767	3.4363	0.000589718	0.0365703	gene_source "ensembl"	protein_coding	Description
ENSBTAG00000007762	16.5905	5.61577	1.57587	3.5636	0.000365807	0.0252703	ASIC3	protein_coding	acid sensing ion channel subunit 3 [Source:VGNC Symbol;Acc:VGNC:26212]
ENSBTAG00000013675	49.9986	5.58116	1.43849	3.87989	0.000104505	0.0101219	IL37	protein_coding	interleukin 37 [Source:VGNC Symbol;Acc:VGNC:30160]
ENSBTAG00000014329	4.55627	5.48405	1.48507	3.6928	0.000221803	0.0172326	gene_source "ensembl"	protein_coding	Description
ENSBTAG00000013578	5.62996	5.36898	1.39531	3.84787	0.000119147	0.0110785	CHI3L2	protein_coding	chitinase 3 like 2 [Source:VGNC Symbol;Acc:VGNC:27291]
ENSBTAG00000021326	2214.54	5.25628	1.23034	4.27222	1.93534447009717e-05	0.0026426	CCL20	protein_coding	C-C motif chemokine ligand 20 [Source:VGNC Symbol;Acc:VGNC:26947]
ENSBTAG00000015872	26.0305	5.14124	1.38395	3.71491	0.000203272	0.0162531	PROKR2	protein_coding	prokineticin receptor 2 [Source:VGNC Symbol;Acc:VGNC:33363]
ENSBTAG00000070112	5.30381	5.12503	1.41588	3.61967	0.00029498	0.0211553	gene_source "ensembl"	lncRNA	Description
ENSBTAG00000016229	6.14672	4.87789	1.41162	3.45552	0.000549234	0.0349596	KLF9	protein_coding	KLF transcription factor 9 [Source:VGNC Symbol;Acc:VGNC:30632]
ENSBTAG00000020361	11.7698	4.80396	1.22585	3.91888	8.89631341883984e-05	0.00893913	SLC35F3	protein_coding	solute carrier family 35 member F3 [Source:VGNC Symbol;Acc:VGNC:34833]
ENSBTAG00000068297	12.1242	4.80052	0.960034	5.00036	5.72232647046566e-07	0.000131125	gene_source "ensembl"	lncRNA	Description
ENSBTAG00000065829	21.1074	4.74401	1.31206	3.6157	0.000299537	0.0214004	gene_source "ensembl"	lncRNA	Description
ENSBTAG00000020704	18.4129	4.6941	1.04568	4.48906	7.15388428242592e-06	0.00118957	RAMP3	protein_coding	receptor activity modifying protein 3 [Source:VGNC Symbol;Acc:VGNC:33708]
ENSBTAG00000060459	6.04921	4.67542	1.40051	3.33837	0.000842721	0.0472651	gene_source "ensembl"	lncRNA	Description
ENSBTAG00000015059	27450.3	4.14094	1.04368	3.96762	7.25927749759658e-05	0.00757788	MMP13	protein_coding	matrix metallopeptidase 13 [Source:VGNC Symbol;Acc:VGNC:31518]
ENSBTAG00000026381	14.0272	3.9977	1.05567	3.78688	0.000152554	0.0134577	TMEM114	protein_coding	transmembrane protein 114 [Source:VGNC Symbol;Acc:VGNC:35951]
ENSBTAG00000056548	18.3534	3.69724	0.830099	4.45398	8.42933038591434e-06	0.00134226	gene_source "ensembl"	protein_coding	Description
ENSBTAG00000012851	13.2698	3.66368	0.935598	3.91587	9.00801040188777e-05	0.00900322	SLC5A1	protein_coding	solute carrier family 5 member 1 [Source:VGNC Symbol;Acc:VGNC:49970]
ENSBTAG00000003313	192.355	3.58214	0.898674	3.98603	6.71881557198132e-05	0.00727346	TNFRSF9	protein_coding	TNF receptor superfamily member 9 [Source:VGNC Symbol;Acc:VGNC:36171]
ENSBTAG00000069065	10.8379	3.4579	0.872759	3.96204	7.43134977158428e-05	0.00771464	gene_source "ensembl"	lncRNA	Description
ENSBTAG00000032152	129.614	3.42654	0.919681	3.72579	0.000194701	0.0158499	TMPRSS6	protein_coding	transmembrane serine protease 6 [Source:VGNC Symbol;Acc:VGNC:36144]
ENSBTAG00000011487	1022.49	3.39182	0.929183	3.65033	0.000261906	0.0197649	PLEKHS1	protein_coding	pleckstrin homology domain containing S1 [Source:VGNC Symbol;Acc:VGNC:33027]
ENSBTAG00000054245	8.96856	3.28113	0.884178	3.71094	0.000206488	0.0163709	gene_source "ensembl"	protein_coding	Description
ENSBTAG00000019892	103.661	3.27773	0.821307	3.99087	6.58309832226139e-05	0.00723371	HAS2	protein_coding	hyaluronan synthase 2 [Source:VGNC Symbol;Acc:VGNC:29755]
ENSBTAG00000017312	2540.15	3.25397	0.876461	3.71262	0.000205126	0.0163318	SST	protein_coding	somatostatin [Source:VGNC Symbol;Acc:VGNC:35324]
ENSBTAG00000035995	322.099	3.18957	0.640184	4.98227	6.28430471731805e-07	0.000140574	TNFAIP2	protein_coding	TNF alpha induced protein 2 [Source:VGNC Symbol;Acc:VGNC:53955]
ENSBTAG00000015865	14.1502	3.12765	0.660115	4.73805	2.15789103463152e-06	0.000415803	CAPN14	protein_coding	calpain 14 [Source:VGNC Symbol;Acc:VGNC:26745]
ENSBTAG00000006523	30817.9	3.08499	0.789509	3.90747	9.326582712145e-05	0.0092723	gene_source "ensembl"	protein_coding	Description
ENSBTAG00000007423	389.566	3.06892	0.890182	3.44752	0.000565762	0.0355592	TNFRSF11B	protein_coding	TNF receptor superfamily member 11b [Source:VGNC Symbol;Acc:VGNC:36161]
ENSBTAG00000020148	12.517	3.03719	0.788676	3.851	0.000117639	0.0109972	TEK	protein_coding	TEK receptor tyrosine kinase [Source:VGNC Symbol;Acc:VGNC:35735]
ENSBTAG00000046597	67.916	2.94849	0.84616	3.48455	0.000492969	0.0321628	GPRIN2	protein_coding	G protein regulated inducer of neurite outgrowth 2 [Source:VGNC Symbol;Acc:VGNC:29610]
ENSBTAG00000053028	37.4871	2.93805	0.589534	4.98368	6.23861639888027e-07	0.000140574	gene_source "ensembl"	protein_coding	Description
ENSBTAG00000025826	13.8142	2.89666	0.676259	4.28337	1.84086584389309e-05	0.00255242	SLC24A1	protein_coding	solute carrier family 24 member 1 [Source:VGNC Symbol;Acc:VGNC:34736]
ENSBTAG00000059512	42.7896	2.85647	0.639822	4.46448	8.02652216971921e-06	0.00128905	gene_source "ensembl"	lncRNA	Description
ENSBTAG00000010070	8.64897	2.80142	0.810145	3.45792	0.000544356	0.0349094	GSDMA	protein_coding	gasdermin A [Source:VGNC Symbol;Acc:VGNC:49998]
ENSBTAG00000032515	640.004	2.78838	0.589972	4.72629	2.28657303988477e-06	0.000429647	PLA2R1	protein_coding	phospholipase A2 receptor 1 [Source:VGNC Symbol;Acc:VGNC:32966]
ENSBTAG00000050573	12.6832	2.74053	0.630606	4.34586	1.38730833803598e-05	0.00202074	gene_source "ensembl"	protein_coding	Description
ENSBTAG00000006589	43.1261	2.73421	0.686806	3.98106	6.86090418411685e-05	0.00736665	CFTR	protein_coding	CF transmembrane conductance regulator [Source:VGNC Symbol;Acc:VGNC:50053]
ENSBTAG00000021443	31.7744	2.72503	0.616093	4.42308	9.7301837925007e-06	0.00151099	PGLYRP3	protein_coding	peptidoglycan recognition protein 3 [Source:VGNC Symbol;Acc:VGNC:55653]
ENSBTAG00000014921	38851.5	2.7083	0.603894	4.48473	7.30060400071035e-06	0.00119286	IL6	protein_coding	interleukin 6 [Source:VGNC Symbol;Acc:VGNC:30166]
ENSBTAG00000056959	55.4731	2.67594	0.78756	3.39776	0.000679395	0.0402707	gene_source "ensembl"	lncRNA	Description
ENSBTAG00000063701	29.5113	2.65194	0.573004	4.62813	3.68977684139267e-06	0.000660294	gene_source "ensembl"	protein_coding	Description
ENSBTAG00000024406	33262.8	2.64131	0.639603	4.12961	3.6337405553778e-05	0.00437679	AGR2	protein_coding	anterior gradient 2, protein disulphide isomerase family member [Source:VGNC Symbol;Acc:VGNC:25740]
ENSBTAG00000069841	226.641	2.60928	0.599557	4.35202	1.34890969669715e-05	0.00199575	gene_source "ensembl"	lncRNA	Description
ENSBTAG00000039190	44.7189	2.59218	0.668549	3.87732	0.000105614	0.0101768	SLC9A5	protein_coding	solute carrier family 9 member A5 [Source:VGNC Symbol;Acc:VGNC:34944]
ENSBTAG00000014051	68.6929	2.5904	0.610007	4.24651	2.17126263590393e-05	0.0028332	ANGPT1	protein_coding	angiopoietin 1 [Source:VGNC Symbol;Acc:VGNC:53848]
ENSBTAG00000012078	1293	2.57737	0.589461	4.37241	1.22882612864052e-05	0.00184717	TMEM176A	protein_coding	transmembrane protein 176A [Source:VGNC Symbol;Acc:VGNC:36000]
ENSBTAG00000038662	38.0524	2.55827	0.664061	3.85247	0.000116934	0.0109972	GJB6	protein_coding	gap junction protein beta 6 [Source:VGNC Symbol;Acc:VGNC:29381]
ENSBTAG00000015818	3579.5	2.47344	0.564434	4.38216	1.17510330674464e-05	0.00178066	MMP1	protein_coding	matrix metallopeptidase 1 (interstitial collagenase) [Source:NCBI gene (formerly Entrezgene);Acc:281308]
ENSBTAG00000012312	120.017	2.38756	0.584923	4.08183	4.46815413347828e-05	0.00518251	ROR1	protein_coding	receptor tyrosine kinase like orphan receptor 1 [Source:VGNC Symbol;Acc:VGNC:55673]
ENSBTAG00000012834	198.947	2.37325	0.632059	3.75479	0.00017349	0.0146183	ARSI	protein_coding	arylsulfatase family member I [Source:VGNC Symbol;Acc:VGNC:26177]
ENSBTAG00000006155	116.745	2.35476	0.586293	4.01636	5.91051589383845e-05	0.00665022	CCRL2	protein_coding	C-C motif chemokine receptor like 2 [Source:VGNC Symbol;Acc:VGNC:26990]
ENSBTAG00000048029	3514.69	2.32553	0.515743	4.50909	6.51059596215488e-06	0.00109227	gene_source "ensembl"	protein_coding	Description
ENSBTAG00000018430	202.511	2.31825	0.577168	4.0166	5.9044943872427e-05	0.00665022	GSAP	protein_coding	gamma-secretase activating protein [Source:VGNC Symbol;Acc:VGNC:29671]
ENSBTAG00000020755	5122.38	2.29951	0.602191	3.81857	0.000134227	0.0121842	SELP	protein_coding	selectin P [Source:VGNC Symbol;Acc:VGNC:34424]
ENSBTAG00000063894	57.0877	2.26781	0.570901	3.97233	7.11717467097519e-05	0.00754883	gene_source "ensembl"	lncRNA	Description
ENSBTAG00000002765	347.624	2.2564	0.507375	4.44721	8.69945461737152e-06	0.00136219	CYP24A1	protein_coding	cytochrome P450 family 24 subfamily A member 1 [Source:VGNC Symbol;Acc:VGNC:110238]
ENSBTAG00000006343	70.3114	2.22676	0.654937	3.39997	0.00067394	0.0400739	IL1R2	protein_coding	interleukin 1 receptor type 2 [Source:VGNC Symbol;Acc:VGNC:30132]
ENSBTAG00000004840	6959.59	2.2157	0.450002	4.92376	8.48986492308026e-07	0.000183362	C1S	protein_coding	complement C1s [Source:VGNC Symbol;Acc:VGNC:26630]
ENSBTAG00000014465	52857.1	2.20476	0.528337	4.17303	3.00581503217e-05	0.00371574	SERPINE1	protein_coding	serpin family E member 1 [Source:VGNC Symbol;Acc:VGNC:34476]
ENSBTAG00000001244	38289	2.19566	0.46022	4.7709	1.83403637832626e-06	0.000358974	PLAT	protein_coding	plasminogen activator, tissue type [Source:VGNC Symbol;Acc:VGNC:32974]
ENSBTAG00000016766	1143.07	2.19413	0.507719	4.32155	1.54940175498335e-05	0.00222239	TMEM176B	protein_coding	transmembrane protein 176B [Source:VGNC Symbol;Acc:VGNC:36001]
ENSBTAG00000045966	91.8698	2.1644	0.51437	4.20786	2.57803779258358e-05	0.00327306	GPRIN3	protein_coding	GPRIN family member 3 [Source:VGNC Symbol;Acc:VGNC:29611]
ENSBTAG00000012779	720.332	2.14702	0.55394	3.8759	0.000106231	0.0101841	CYRIA	protein_coding	CYFIP related Rac1 interactor A [Source:VGNC Symbol;Acc:VGNC:28818]
ENSBTAG00000022360	60.5304	2.09373	0.574059	3.64724	0.000265075	0.0197649	SOX5	protein_coding	SRY-box transcription factor 5 [Source:VGNC Symbol;Acc:VGNC:35149]
ENSBTAG00000044123	92.0678	2.09206	0.564328	3.70718	0.000209583	0.0165465	HAND2	protein_coding	heart and neural crest derivatives expressed 2 [Source:VGNC Symbol;Acc:VGNC:29747]
ENSBTAG00000050550	692.598	2.08929	0.493442	4.23411	2.29457594442675e-05	0.00297345	FAM110B	protein_coding	family with sequence similarity 110 member B [Source:VGNC Symbol;Acc:VGNC:28717]
ENSBTAG00000008612	3517.81	2.08267	0.464356	4.48507	7.28898788525576e-06	0.00119286	C1R	protein_coding	complement C1r [Source:VGNC Symbol;Acc:VGNC:56194]
ENSBTAG00000008096	1963.13	2.06214	0.454397	4.53818	5.67413805128126e-06	0.000978138	EDN1	protein_coding	endothelin 1 [Source:VGNC Symbol;Acc:VGNC:28327]
ENSBTAG00000069165	29.6277	2.05067	0.494222	4.14928	3.33523388614549e-05	0.00406942	gene_source "ensembl"	lncRNA	Description
ENSBTAG00000067859	154.939	2.04202	0.523181	3.90309	9.49709927248262e-05	0.00939213	gene_source "ensembl"	protein_coding	Description
ENSBTAG00000057202	189.278	2.02395	0.537219	3.76745	0.000164925	0.0142153	CD83	protein_coding	CD83 molecule [Source:NCBI gene (formerly Entrezgene);Acc:617034]
ENSBTAG00000001060	703.35	2.02337	0.520482	3.8875	0.000101283	0.00991207	CXCR4	protein_coding	C-X-C motif chemokine receptor 4 [Source:VGNC Symbol;Acc:VGNC:27856]
ENSBTAG00000063577	37.0242	2.01513	0.592219	3.40267	0.000667311	0.0399324	gene_source "ensembl"	lncRNA	Description
ENSBTAG00000061044	28.0765	1.9937	0.412798	4.82974	1.3671341581811e-06	0.000285427	gene_source "ensembl"	protein_coding	Description
ENSBTAG00000061277	27.2607	1.98998	0.547678	3.63348	0.000279625	0.0204231	gene_source "ensembl"	lncRNA	Description
ENSBTAG00000004221	57924	1.9721	0.52316	3.76958	0.00016352	0.0142153	ESM1	protein_coding	endothelial cell specific molecule 1 [Source:VGNC Symbol;Acc:VGNC:28602]
ENSBTAG00000052600	108.002	1.94171	0.531867	3.65075	0.000261476	0.0197649	OLFM1	protein_coding	olfactomedin 1 [Source:HGNC Symbol;Acc:HGNC:17187]
ENSBTAG00000037917	29.0649	1.93662	0.556894	3.47754	0.000506039	0.0329013	SLC17A1	protein_coding	solute carrier family 17 member 1 [Source:VGNC Symbol;Acc:VGNC:34696]
ENSBTAG00000021933	2002.41	1.93172	0.547034	3.53126	0.000413579	0.0280547	ALOX12	protein_coding	arachidonate 12-lipoxygenase, 12S type [Source:VGNC Symbol;Acc:VGNC:25841]
ENSBTAG00000015032	573.501	1.92858	0.482132	4.00011	6.33126123100979e-05	0.00699791	CD14	protein_coding	CD14 molecule [Source:VGNC Symbol;Acc:VGNC:27003]
ENSBTAG00000068235	683.655	1.90733	0.383103	4.97864	6.4031214831141e-07	0.000141547	RNF125	protein_coding	ring finger protein 125 [Source:NCBI gene (formerly Entrezgene);Acc:519541]
ENSBTAG00000019870	832.437	1.86436	0.412301	4.52183	6.1307545250216e-06	0.00103781	SLC14A1	protein_coding	solute carrier family 14 member 1 [Source:VGNC Symbol;Acc:VGNC:53653]
ENSBTAG00000000598	23794.8	1.83794	0.542015	3.39094	0.00069654	0.0410282	CST3	protein_coding	cystatin C [Source:NCBI gene (formerly Entrezgene);Acc:281102]
ENSBTAG00000000737	60.1965	1.81628	0.472693	3.8424	0.000121837	0.0112221	DMXL2	protein_coding	Dmx like 2 [Source:VGNC Symbol;Acc:VGNC:55110]
ENSBTAG00000001034	325.295	1.80755	0.409169	4.41762	9.97946962050125e-06	0.001537	IL18R1	protein_coding	interleukin 18 receptor 1 [Source:VGNC Symbol;Acc:VGNC:30127]
ENSBTAG00000063499	45.834	1.80661	0.495322	3.64734	0.000264966	0.0197649	gene_source "ensembl"	protein_coding	Description
ENSBTAG00000037686	617.757	1.79178	0.419766	4.26852	1.96775114687066e-05	0.00266	SRPX2	protein_coding	sushi repeat containing protein X-linked 2 [Source:HGNC Symbol;Acc:HGNC:30668]
ENSBTAG00000005947	57773	1.76714	0.464653	3.80314	0.000142871	0.0127835	PLAU	protein_coding	plasminogen activator, urokinase [Source:VGNC Symbol;Acc:VGNC:32975]
ENSBTAG00000014903	848.257	1.74329	0.429113	4.06255	4.8539960236445e-05	0.0055955	ABCA3	protein_coding	ATP binding cassette subfamily A member 3 [Source:VGNC Symbol;Acc:VGNC:50168]
ENSBTAG00000047514	62.5561	1.73829	0.477879	3.63752	0.000275279	0.0202244	gene_source "ensembl"	protein_coding	Description
ENSBTAG00000038375	12158.5	1.72336	0.358366	4.80894	1.51736034577959e-06	0.000309904	STOM	protein_coding	stomatin [Source:VGNC Symbol;Acc:VGNC:35409]
ENSBTAG00000014270	536.993	1.70375	0.452741	3.76319	0.000167761	0.0142634	UNC5B	protein_coding	unc-5 netrin receptor B [Source:VGNC Symbol;Acc:VGNC:36671]
ENSBTAG00000020053	627.755	1.69626	0.439052	3.86346	0.000111794	0.0106092	ZEB1	protein_coding	zinc finger E-box binding homeobox 1 [Source:VGNC Symbol;Acc:VGNC:37147]
ENSBTAG00000052414	78.0877	1.68783	0.439964	3.83628	0.00012491	0.011449	HAP1	protein_coding	huntingtin associated protein 1 [Source:VGNC Symbol;Acc:VGNC:107270]
ENSBTAG00000006288	989.853	1.68547	0.371755	4.53382	5.79274775047899e-06	0.000989507	VSTM4	protein_coding	V-set and transmembrane domain containing 4 [Source:VGNC Symbol;Acc:VGNC:54511]
ENSBTAG00000014906	2275.71	1.64851	0.471851	3.49372	0.000476348	0.0311867	VCAN	protein_coding	versican [Source:VGNC Symbol;Acc:VGNC:36778]
ENSBTAG00000031287	1867.18	1.6458	0.460217	3.57613	0.000348719	0.0241787	TMEM158	protein_coding	transmembrane protein 158 [Source:VGNC Symbol;Acc:VGNC:99741]
ENSBTAG00000026580	116.615	1.63795	0.384823	4.25637	2.07774636543656e-05	0.00275987	HTR1E	protein_coding	5-hydroxytryptamine receptor 1E [Source:VGNC Symbol;Acc:VGNC:29994]
ENSBTAG00000009852	735.879	1.62783	0.485515	3.3528	0.000799984	0.0455506	NAV3	protein_coding	neuron navigator 3 [Source:VGNC Symbol;Acc:VGNC:31892]
ENSBTAG00000056425	308.281	1.62217	0.44041	3.68332	0.000230218	0.0177287	gene_source "ensembl"	protein_coding	Description
ENSBTAG00000014001	2333.22	1.60569	0.406902	3.94612	7.94266772886311e-05	0.00813495	MAP1A	protein_coding	microtubule associated protein 1A [Source:VGNC Symbol;Acc:VGNC:31177]
ENSBTAG00000043553	1697.79	1.54959	0.442905	3.4987	0.000467534	0.0307166	GPX3	protein_coding	glutathione peroxidase 3 [Source:VGNC Symbol;Acc:VGNC:29619]
ENSBTAG00000018446	11541.6	1.54621	0.411306	3.75928	0.000170403	0.0144228	GCA	protein_coding	grancalcin [Source:VGNC Symbol;Acc:VGNC:29278]
ENSBTAG00000010644	53.102	1.54389	0.463655	3.32982	0.000869007	0.0483096	CHST11	protein_coding	carbohydrate sulfotransferase 11 [Source:VGNC Symbol;Acc:VGNC:27339]
ENSBTAG00000011324	288.313	1.53114	0.418526	3.65842	0.000253778	0.0194286	EMILIN1	protein_coding	elastin microfibril interfacer 1 [Source:VGNC Symbol;Acc:VGNC:28473]
ENSBTAG00000021438	143.033	1.529	0.399685	3.82551	0.0001305	0.0119034	ZNF821	protein_coding	zinc finger protein 821 [Source:VGNC Symbol;Acc:VGNC:37353]
ENSBTAG00000019665	1614.65	1.52329	0.409199	3.72262	0.000197166	0.0159688	IL1RN	protein_coding	interleukin 1 receptor antagonist [Source:VGNC Symbol;Acc:VGNC:30136]
ENSBTAG00000013125	24748.1	1.51447	0.444205	3.4094	0.000651057	0.0393356	PLAUR	protein_coding	plasminogen activator, urokinase receptor [Source:VGNC Symbol;Acc:VGNC:32976]
ENSBTAG00000002687	664.637	1.5121	0.351597	4.30065	1.70300573031932e-05	0.00238802	TSHZ3	protein_coding	teashirt zinc finger homeobox 3 [Source:VGNC Symbol;Acc:VGNC:36420]
ENSBTAG00000005978	97.1105	1.50078	0.337145	4.45143	8.53016549647826e-06	0.00134691	PIK3R5	protein_coding	phosphoinositide-3-kinase regulatory subunit 5 [Source:VGNC Symbol;Acc:VGNC:32896]
ENSBTAG00000016794	276.999	1.4944	0.400115	3.73492	0.000187773	0.0154748	gene_source "ensembl"	protein_coding	Description
ENSBTAG00000020465	781.549	1.49418	0.322452	4.6338	3.59008581491148e-06	0.000648632	FERMT1	protein_coding	FERM domain containing kindlin 1 [Source:VGNC Symbol;Acc:VGNC:28952]
ENSBTAG00000003569	787.603	1.4769	0.433333	3.40823	0.000653866	0.0393704	DZIP1	protein_coding	DAZ interacting zinc finger protein 1 [Source:VGNC Symbol;Acc:VGNC:28284]
ENSBTAG00000003836	1208.63	1.47117	0.410619	3.58281	0.00033992	0.0236559	ADAM19	protein_coding	ADAM metallopeptidase domain 19 [Source:VGNC Symbol;Acc:VGNC:25608]
ENSBTAG00000004136	1138.36	1.46781	0.435434	3.37092	0.000749169	0.0434472	NFE2L3	protein_coding	NFE2 like bZIP transcription factor 3 [Source:VGNC Symbol;Acc:VGNC:32037]
ENSBTAG00000047972	52.3067	1.46551	0.391758	3.74087	0.000183384	0.0153146	INAVA	protein_coding	innate immunity activator [Source:VGNC Symbol;Acc:VGNC:30192]
ENSBTAG00000007374	1165.86	1.4591	0.389947	3.7418	0.00018271	0.0153146	LHFPL2	protein_coding	LHFPL tetraspan subfamily member 2 [Source:VGNC Symbol;Acc:VGNC:30865]
ENSBTAG00000008154	756.442	1.45101	0.407833	3.55786	0.000373881	0.0257334	LIMD2	protein_coding	LIM domain containing 2 [Source:VGNC Symbol;Acc:VGNC:30889]
ENSBTAG00000059359	1244.56	1.44986	0.402451	3.60257	0.000315091	0.0223417	gene_source "ensembl"	lncRNA	Description
ENSBTAG00000007244	1108.11	1.42688	0.335302	4.25551	2.08569438067561e-05	0.00275987	NID1	protein_coding	nidogen 1 [Source:VGNC Symbol;Acc:VGNC:55991]
ENSBTAG00000019251	817.692	1.42608	0.301049	4.73704	2.16863928605334e-06	0.000415803	EPB41L3	protein_coding	erythrocyte membrane protein band 4.1 like 3 [Source:VGNC Symbol;Acc:VGNC:28522]
ENSBTAG00000011802	981.287	1.41971	0.42298	3.35643	0.000789543	0.0450928	COL6A1	protein_coding	collagen type VI alpha 1 chain [Source:VGNC Symbol;Acc:VGNC:27570]
ENSBTAG00000064672	2943.1	1.40811	0.390989	3.6014	0.000316511	0.022358	gene_source "ensembl"	protein_coding	Description
ENSBTAG00000004423	730.279	1.39659	0.350274	3.98714	6.68754178210073e-05	0.00727346	ARHGAP42	protein_coding	Rho GTPase activating protein 42 [Source:VGNC Symbol;Acc:VGNC:26096]
ENSBTAG00000015457	1097.25	1.38987	0.346499	4.01119	6.0413632104432e-05	0.00675698	FGFR1	protein_coding	fibroblast growth factor receptor 1 [Source:VGNC Symbol;Acc:VGNC:50179]
ENSBTAG00000000843	1567.84	1.3815	0.37302	3.70356	0.000212593	0.0167139	NDRG2	protein_coding	NDRG family member 2 [Source:VGNC Symbol;Acc:VGNC:50007]
ENSBTAG00000011358	50358.6	1.38108	0.378469	3.64913	0.000263135	0.0197649	IER3	protein_coding	immediate early response 3 [Source:VGNC Symbol;Acc:VGNC:30039]
ENSBTAG00000020046	968.114	1.37911	0.301191	4.57885	4.67530074829697e-06	0.000821018	CLMP	protein_coding	CXADR like membrane protein [Source:VGNC Symbol;Acc:VGNC:50091]
ENSBTAG00000020554	355.689	1.37355	0.396649	3.46289	0.000534412	0.0345072	AIF1	protein_coding	allograft inflammatory factor 1 [Source:VGNC Symbol;Acc:VGNC:25759]
ENSBTAG00000006017	2340.84	1.37061	0.286405	4.78557	1.70500925245445e-06	0.00034082	NFKB2	protein_coding	nuclear factor kappa B subunit 2 [Source:VGNC Symbol;Acc:VGNC:32044]
ENSBTAG00000006001	4442.05	1.35594	0.278189	4.87415	1.09278376034905e-06	0.000230712	STAP2	protein_coding	signal transducing adaptor family member 2 [Source:VGNC Symbol;Acc:VGNC:35359]
ENSBTAG00000014375	211.959	1.32928	0.285467	4.65652	3.21604781539941e-06	0.000592446	TMCC3	protein_coding	transmembrane and coiled-coil domain family 3 [Source:VGNC Symbol;Acc:VGNC:35927]
ENSBTAG00000055563	327.346	1.31254	0.353278	3.71534	0.000202934	0.0162531	gene_source "ensembl"	protein_coding	Description
ENSBTAG00000016026	2123.66	1.31023	0.343514	3.81419	0.000136628	0.0122834	PCOLCE2	protein_coding	procollagen C-endopeptidase enhancer 2 [Source:VGNC Symbol;Acc:VGNC:32643]
ENSBTAG00000060985	51.762	1.30976	0.359521	3.64307	0.000269408	0.019988	gene_source "ensembl"	lncRNA	Description
ENSBTAG00000001824	775.017	1.30357	0.312963	4.16524	3.11026190006127e-05	0.00381973	SLC2A6	protein_coding	solute carrier family 2 member 6 [Source:VGNC Symbol;Acc:VGNC:34802]
ENSBTAG00000016525	6300.11	1.29495	0.328216	3.94542	7.96610254947936e-05	0.00813495	ITGA1	protein_coding	integrin subunit alpha 1 [Source:VGNC Symbol;Acc:VGNC:30310]
ENSBTAG00000004124	943.035	1.29031	0.301293	4.28258	1.84741743971234e-05	0.00255242	CPOX	protein_coding	coproporphyrinogen oxidase [Source:VGNC Symbol;Acc:VGNC:27667]
ENSBTAG00000046263	588.45	1.26836	0.312529	4.05839	4.94131395401104e-05	0.00566142	ADAMTSL5	protein_coding	ADAMTS like 5 [Source:VGNC Symbol;Acc:VGNC:106630]
ENSBTAG00000069830	35.835	1.26083	0.340618	3.7016	0.000214244	0.0167735	gene_source "ensembl"	lncRNA	Description
ENSBTAG00000017200	909.242	1.25501	0.372796	3.36647	0.000761379	0.0440194	RHOJ	protein_coding	ras homolog family member J [Source:VGNC Symbol;Acc:VGNC:33951]
ENSBTAG00000017074	43.2637	1.25453	0.375882	3.33756	0.000845187	0.0472651	ANO8	protein_coding	anoctamin 8 [Source:VGNC Symbol;Acc:VGNC:25956]
ENSBTAG00000011851	2144	1.24288	0.353536	3.51555	0.000438839	0.0291371	FYN	protein_coding	FYN proto-onco, Src family tyrosine kinase [Source:VGNC Symbol;Acc:VGNC:29163]
ENSBTAG00000020311	360.989	1.23357	0.31773	3.88245	0.000103411	0.0100678	USP20	protein_coding	ubiquitin specific peptidase 20 [Source:VGNC Symbol;Acc:VGNC:36715]
ENSBTAG00000014324	5354.13	1.22602	0.263601	4.65104	3.30264236245079e-06	0.000602492	ANTXR2	protein_coding	ANTXR cell adhesion molecule 2 [Source:VGNC Symbol;Acc:VGNC:25962]
ENSBTAG00000069504	177.279	1.22224	0.365799	3.34129	0.000833905	0.0469134	gene_source "ensembl"	lncRNA	Description
ENSBTAG00000016593	590.426	1.2183	0.366349	3.32551	0.000882564	0.0487036	FMNL3	protein_coding	formin like 3 [Source:VGNC Symbol;Acc:VGNC:29048]
ENSBTAG00000021263	426.847	1.21601	0.343698	3.53803	0.000403126	0.0274447	CYP4V2	protein_coding	cytochrome P450 family 4 subfamily V member 2 [Source:VGNC Symbol;Acc:VGNC:110274]
ENSBTAG00000050825	366.558	1.21053	0.357566	3.38548	0.000710537	0.0416696	TMEM265	protein_coding	transmembrane protein 265 [Source:NCBI gene (formerly Entrezgene);Acc:511420]
ENSBTAG00000068295	257.652	1.20656	0.354099	3.40741	0.000655825	0.0393704	gene_source "ensembl"	protein_coding	Description
ENSBTAG00000062722	256.832	1.20516	0.35348	3.40942	0.000651018	0.0393356	gene_source "ensembl"	protein_coding	Description
ENSBTAG00000021808	176.129	1.2009	0.276149	4.34873	1.36927707148863e-05	0.00201006	CACNB3	protein_coding	calcium voltage-gated channel auxiliary subunit beta 3 [Source:VGNC Symbol;Acc:VGNC:26685]
ENSBTAG00000020261	712.963	1.19574	0.356212	3.35682	0.000788431	0.0450928	CDH26	protein_coding	cadherin 26 [Source:VGNC Symbol;Acc:VGNC:27102]
ENSBTAG00000006762	520.735	1.1868	0.336453	3.52737	0.000419706	0.0281441	SH3RF2	protein_coding	SH3 domain containing ring finger 2 [Source:VGNC Symbol;Acc:VGNC:34580]
ENSBTAG00000011197	367.414	1.18138	0.325204	3.63274	0.000280424	0.0204231	IPMK	protein_coding	inositol polyphosphate multikinase [Source:VGNC Symbol;Acc:VGNC:30240]
ENSBTAG00000003585	14277.4	1.15824	0.307598	3.76542	0.000166268	0.0142626	CD47	protein_coding	CD47 molecule [Source:VGNC Symbol;Acc:VGNC:27035]
ENSBTAG00000017104	9672.93	1.14218	0.278597	4.09977	4.13558077562755e-05	0.00488727	MUC1	protein_coding	mucin 1, cell surface associated [Source:VGNC Symbol;Acc:VGNC:59186]
ENSBTAG00000020270	1656.27	1.13251	0.239424	4.73012	2.24386972368846e-06	0.000425882	NFKB1	protein_coding	nuclear factor kappa B subunit 1 [Source:VGNC Symbol;Acc:VGNC:32043]
ENSBTAG00000009682	575.68	1.11381	0.233123	4.77777	1.77249849874773e-06	0.000350582	PRORP	protein_coding	protein only RNase P catalytic subunit [Source:VGNC Symbol;Acc:VGNC:55893]
ENSBTAG00000019375	567.479	1.10374	0.273633	4.03364	5.49186577275944e-05	0.00625407	SCARF2	protein_coding	scavenger receptor class F member 2 [Source:VGNC Symbol;Acc:VGNC:34327]
ENSBTAG00000046307	8959.16	1.10152	0.294841	3.73598	0.000186983	0.0154748	CEBPD	protein_coding	CCAAT enhancer binding protein delta [Source:VGNC Symbol;Acc:VGNC:106685]
ENSBTAG00000018186	4705.13	1.08984	0.319232	3.41395	0.000640279	0.0389348	PDXK	protein_coding	pyridoxal kinase [Source:VGNC Symbol;Acc:VGNC:50243]
ENSBTAG00000004378	131.577	1.08161	0.272496	3.96926	7.20951106490004e-05	0.00756797	IL23A	protein_coding	interleukin 23 subunit alpha [Source:VGNC Symbol;Acc:VGNC:30146]
ENSBTAG00000012387	1408.61	1.06967	0.28161	3.79842	0.000145621	0.0129067	PAM	protein_coding	peptidylglycine alpha-amidating monooxygenase [Source:VGNC Symbol;Acc:VGNC:32561]
ENSBTAG00000014299	6751.93	1.05928	0.286863	3.69264	0.000221942	0.0172326	RHOC	protein_coding	ras homolog family member C [Source:VGNC Symbol;Acc:VGNC:55672]
ENSBTAG00000019872	592.305	1.04687	0.270397	3.8716	0.000108124	0.0103129	PIK3AP1	protein_coding	phosphoinositide-3-kinase adaptor protein 1 [Source:VGNC Symbol;Acc:VGNC:54469]
ENSBTAG00000015637	2559.36	1.04266	0.209867	4.96819	6.75794192940457e-07	0.000147653	BPNT2	protein_coding	3'(2'), 5'-bisphosphate nucleotidase 2 [Source:VGNC Symbol;Acc:VGNC:30187]
ENSBTAG00000015413	1206.88	1.03572	0.239796	4.31916	1.56622355404493e-05	0.0022295	RASA2	protein_coding	RAS p21 protein activator 2 [Source:VGNC Symbol;Acc:VGNC:33736]
ENSBTAG00000060920	218.918	1.02826	0.285124	3.60636	0.000310523	0.0221012	gene_source "ensembl"	lncRNA	Description
ENSBTAG00000016845	1896.47	1.0217	0.258723	3.94902	7.84710507170495e-05	0.00810149	GALNT7	protein_coding	polypeptide N-acetylgalactosaminyltransferase 7 [Source:VGNC Symbol;Acc:VGNC:29235]
ENSBTAG00000068964	3731.1	1.0212	0.281503	3.62768	0.000285981	0.0206653	GPX2	protein_coding	glutathione peroxidase 2 [Source:HGNC Symbol;Acc:HGNC:4554]
ENSBTAG00000033319	2246.54	1.01772	0.238253	4.27159	1.94081582679458e-05	0.0026426	CD200	protein_coding	CD200 molecule [Source:VGNC Symbol;Acc:VGNC:27010]
ENSBTAG00000024974	198.967	1.01676	0.223763	4.54391	5.52190272335796e-06	0.000960709	HEXIM2	protein_coding	HEXIM P-TEFb complex subunit 2 [Source:VGNC Symbol;Acc:VGNC:29827]
ENSBTAG00000011971	234.703	1.00978	0.216747	4.65881	3.18042998962063e-06	0.000591686	NRP2	protein_coding	neuropilin 2 [Source:VGNC Symbol;Acc:VGNC:32267]
ENSBTAG00000003935	5530.27	1.0087	0.205018	4.92005	8.65215423632965e-07	0.000184743	TMBIM1	protein_coding	transmembrane BAX inhibitor motif containing 1 [Source:VGNC Symbol;Acc:VGNC:35915]
ENSBTAG00000037882	102.075	-1.0179	0.280666	-3.62672	0.000287048	0.0206653	ZNF584	protein_coding	zinc finger protein 584 [Source:VGNC Symbol;Acc:VGNC:52279]
ENSBTAG00000058116	209.594	-1.14516	0.290386	-3.94358	8.02753021196897e-05	0.00815337	ARL4D	protein_coding	ADP ribosylation factor like GTPase 4D [Source:NCBI gene (formerly Entrezgene);Acc:538936]
ENSBTAG00000057042	28.9261	-1.40303	0.367737	-3.81532	0.000136009	0.0122834	gene_source "ensembl"	protein_coding	Description
ENSBTAG00000061526	305.026	-1.60732	0.458387	-3.50646	0.000454116	0.0300452	gene_source "ensembl"	lncRNA	Description
ENSBTAG00000015493	251.901	-1.93417	0.443535	-4.3608	1.29589306636247e-05	0.00193253	gene_source "ensembl"	protein_coding	Description
ENSBTAG00000059645	30.4918	-2.44151	0.723467	-3.37474	0.000738863	0.0429821	gene_source "ensembl"	protein_coding	Description
ENSBTAG00000015341	9.29708	-2.74752	0.790471	-3.4758	0.000509339	0.0330017	DEPTOR	protein_coding	DEP domain containing MTOR interacting protein [Source:VGNC Symbol;Acc:VGNC:28008]

## Sheet: Table S7.
Supplementary table S7. List of differentially expressed genes in bovine endometrial stromal cells treated with rbCAPG within the 3D endometrium-on-a-chip microfluidic system compared to vehicle control samples (n=3), padj<0.05, log2foldchange <-1 or >1.
	baseMean	log2FoldChange	lfcSE	stat	pvalue	padj	GeneSymbol	Biotype	Description
ENSBTAG00000021462	92.438	9.39888	1.73438	5.41915	5.98827e-08	6.14516e-05	CSF3	protein_coding	colony stimulating factor 3 [Source:VGNC Symbol;Acc:VGNC:27757]
ENSBTAG00000021326	2214.54	8.04171	1.24692	6.44928	1.12385e-10	2.0969e-07	CCL20	protein_coding	C-C motif chemokine ligand 20 [Source:VGNC Symbol;Acc:VGNC:26947]
ENSBTAG00000006894	113.123	6.54113	1.35037	4.84396	1.27279e-06	0.000870761	NOS2	protein_coding	nitric oxide synthase 2 [Source:VGNC Symbol;Acc:VGNC:32173]
ENSBTAG00000015592	81.9212	4.74931	1.15992	4.09452	4.23042e-05	0.0168771	GPR84	protein_coding	G protein-coupled receptor 84 [Source:VGNC Symbol;Acc:VGNC:29601]
ENSBTAG00000027513	20610.3	4.5938	0.565828	8.11872	4.71129e-16	4.83472e-12	CXCL2	protein_coding	chemokine (C-X-C motif) ligand 2 [Source:NCBI gene (formerly Entrezgene);Acc:281214]
ENSBTAG00000052884	33.248	4.39417	0.710352	6.18591	6.17455e-10	9.74819e-07	gene_source "ensembl"	protein_coding	Description
ENSBTAG00000024869	49.9433	4.25605	0.893542	4.76312	1.90618e-06	0.00122258	CX3CL1	protein_coding	C-X3-C motif chemokine ligand 1 [Source:VGNC Symbol;Acc:VGNC:52190]
ENSBTAG00000019716	25529.7	4.14106	1.03734	3.99202	6.55131e-05	0.0231826	CXCL8	protein_coding	C-X-C motif chemokine ligand 8 [Source:VGNC Symbol;Acc:VGNC:27853]
ENSBTAG00000014127	4893.42	4.00332	0.498568	8.02963	9.77642e-16	6.68837e-12	PTGS2	protein_coding	prostaglandin-endoperoxide synthase 2 [Source:VGNC Symbol;Acc:VGNC:33512]
ENSBTAG00000018069	4621.47	3.9797	0.559511	7.11282	1.13698e-12	4.66709e-09	TNFSF15	protein_coding	TNF superfamily member 15 [Source:VGNC Symbol;Acc:VGNC:36174]
ENSBTAG00000008936	18.2615	3.96558	0.885296	4.47939	7.48575e-06	0.00426771	ABCC2	protein_coding	ATP binding cassette subfamily C member 2 [Source:VGNC Symbol;Acc:VGNC:25472]
ENSBTAG00000037558	10543.4	3.94037	0.500171	7.87803	3.3257e-15	1.70642e-11	GRO1	protein_coding	chemokine (C-X-C motif) ligand 1 (melanoma growth stimulating activity, alpha) [Source:NCBI gene (formerly Entrezgene);Acc:281212]
ENSBTAG00000018773	2240.24	3.87391	0.453834	8.53596	1.38995e-17	2.85272e-13	RND1	protein_coding	Rho family GTPase 1 [Source:VGNC Symbol;Acc:VGNC:34004]
ENSBTAG00000014921	38851.5	3.75584	0.603953	6.21876	5.011e-10	8.57049e-07	IL6	protein_coding	interleukin 6 [Source:VGNC Symbol;Acc:VGNC:30166]
ENSBTAG00000007423	389.566	3.62416	0.937026	3.86772	0.000109857	0.034162	TNFRSF11B	protein_coding	TNF receptor superfamily member 11b [Source:VGNC Symbol;Acc:VGNC:36161]
ENSBTAG00000055410	81.4426	3.51622	0.644131	5.45885	4.79223e-08	5.46421e-05	gene_source "ensembl"	lncRNA	Description
ENSBTAG00000016388	190.782	3.30523	0.645434	5.12094	3.0401e-07	0.000239981	SLCO4A1	protein_coding	solute carrier organic anion transporter family member 4A1 [Source:VGNC Symbol;Acc:VGNC:34954]
ENSBTAG00000037778	10813.9	3.30094	0.480881	6.86436	6.67903e-12	1.71351e-08	CXCL3	protein_coding	chemokine (C-X-C motif) ligand 3 [Source:NCBI gene (formerly Entrezgene);Acc:613667]
ENSBTAG00000066072	3900.28	3.16379	0.599	5.28179	1.2793e-07	0.00012503	CCL5	protein_coding	C-C motif chemokine ligand 5 [Source:NCBI gene (formerly Entrezgene);Acc:327712]
ENSBTAG00000056034	138.665	3.05134	0.499972	6.10302	1.04084e-09	1.52587e-06	gene_source "ensembl"	protein_coding	Description
ENSBTAG00000024643	93.6623	2.97567	0.546467	5.44528	5.17239e-08	5.58727e-05	VEPH1	protein_coding	ventricular zone expressed PH domain containing 1 [Source:VGNC Symbol;Acc:VGNC:36787]
ENSBTAG00000049589	29274.9	2.97532	0.788219	3.77474	0.000160177	0.04561	gene_source "ensembl"	protein_coding	Description
ENSBTAG00000037799	189.947	2.94339	0.56547	5.20521	1.93778e-07	0.000165712	gene_source "ensembl"	protein_coding	Description
ENSBTAG00000063903	818.141	2.8069	0.613247	4.57711	4.71442e-06	0.00284585	gene_source "ensembl"	protein_coding	Description
ENSBTAG00000000436	833.032	2.61351	0.377646	6.92052	4.5e-12	1.3194e-08	TNFAIP3	protein_coding	TNF alpha induced protein 3 [Source:VGNC Symbol;Acc:VGNC:36155]
ENSBTAG00000006155	116.745	2.48642	0.612027	4.0626	4.85292e-05	0.0187927	CCRL2	protein_coding	C-C motif chemokine receptor like 2 [Source:VGNC Symbol;Acc:VGNC:26990]
ENSBTAG00000005162	204.462	2.43237	0.574895	4.23097	2.32683e-05	0.0108518	STX19	protein_coding	syntaxin 19 [Source:VGNC Symbol;Acc:VGNC:35435]
ENSBTAG00000000561	1700.05	2.376	0.484417	4.90486	9.34931e-07	0.000661673	OCLN	protein_coding	occludin [Source:VGNC Symbol;Acc:VGNC:32397]
ENSBTAG00000049297	208.788	2.31842	0.583759	3.97155	7.14079e-05	0.0244263	gene_source "ensembl"	protein_coding	Description
ENSBTAG00000018430	202.511	2.21704	0.580039	3.82221	0.000132259	0.0387782	GSAP	protein_coding	gamma-secretase activating protein [Source:VGNC Symbol;Acc:VGNC:29671]
ENSBTAG00000016698	145.09	2.09599	0.544886	3.84665	0.000119744	0.0366808	SLAMF8	protein_coding	SLAM family member 8 [Source:VGNC Symbol;Acc:VGNC:34656]
ENSBTAG00000009812	393225	2.07613	0.525644	3.94968	7.82545e-05	0.0261213	CXCL5	protein_coding	chemokine (C-X-C motif) ligand 5 [Source:NCBI gene (formerly Entrezgene);Acc:281735]
ENSBTAG00000069841	226.641	2.03472	0.449205	4.5296	5.90941e-06	0.00346528	gene_source "ensembl"	lncRNA	Description
ENSBTAG00000013298	3253.91	1.95696	0.463082	4.22595	2.37933e-05	0.0108518	PLA2G4A	protein_coding	phospholipase A2 group IVA [Source:VGNC Symbol;Acc:VGNC:32960]
ENSBTAG00000011316	677.296	1.94141	0.293009	6.62577	3.4544e-11	7.08981e-08	ZC3H12A	protein_coding	zinc finger CCCH-type containing 12A [Source:VGNC Symbol;Acc:VGNC:37097]
ENSBTAG00000008636	1150.48	1.93578	0.388521	4.98244	6.27864e-07	0.000460224	PDE4B	protein_coding	phosphodiesterase 4B [Source:VGNC Symbol;Acc:VGNC:32676]
ENSBTAG00000056698	175.87	1.93328	0.485082	3.98546	6.7349e-05	0.0234283	gene_source "ensembl"	lncRNA	Description
ENSBTAG00000011358	50358.6	1.93085	0.378534	5.10088	3.38075e-07	0.000256987	IER3	protein_coding	immediate early response 3 [Source:VGNC Symbol;Acc:VGNC:30039]
ENSBTAG00000000648	642.948	1.92051	0.489576	3.92279	8.75283e-05	0.0280692	ADAMTS5	protein_coding	ADAM metallopeptidase with thrombospondin type 1 motif 5 [Source:VGNC Symbol;Acc:VGNC:50085]
ENSBTAG00000050417	613.913	1.90249	0.490283	3.88038	0.000104293	0.032931	gene_source "ensembl"	protein_coding	Description
ENSBTAG00000066704	95.6048	1.89289	0.501945	3.77111	0.000162524	0.04561	gene_source "ensembl"	lncRNA	Description
ENSBTAG00000012671	4452.57	1.88382	0.266609	7.06587	1.59617e-12	5.45998e-09	TNIP1	protein_coding	TNFAIP3 interacting protein 1 [Source:VGNC Symbol;Acc:VGNC:36180]
ENSBTAG00000013929	418.738	1.84309	0.457947	4.02469	5.70512e-05	0.0209093	RRAD	protein_coding	RRAD, Ras related glycolysis inhibitor and calcium channel regulator [Source:VGNC Symbol;Acc:VGNC:34158]
ENSBTAG00000004547	15586.1	1.82643	0.455446	4.0102	6.06676e-05	0.0218446	OLR1	protein_coding	oxidized low density lipoprotein receptor 1 [Source:VGNC Symbol;Acc:VGNC:32427]
ENSBTAG00000024918	3027.65	1.79736	0.326214	5.50976	3.59321e-08	4.33806e-05	BIRC3	protein_coding	baculoviral IAP repeat containing 3 [Source:VGNC Symbol;Acc:VGNC:26500]
ENSBTAG00000016683	5995.29	1.75499	0.261464	6.71214	1.91786e-11	4.37357e-08	NFKBIA	protein_coding	NFKB inhibitor alpha [Source:VGNC Symbol;Acc:VGNC:32045]
ENSBTAG00000003120	62.8056	1.72584	0.39696	4.34765	1.37602e-05	0.00672414	ZNF385B	protein_coding	zinc finger protein 385B [Source:VGNC Symbol;Acc:VGNC:37264]
ENSBTAG00000010987	2292.91	1.72211	0.301975	5.70283	1.17836e-08	1.61231e-05	NFKBIZ	protein_coding	NFKB inhibitor zeta [Source:VGNC Symbol;Acc:VGNC:32050]
ENSBTAG00000008280	286.007	1.64378	0.436228	3.76817	0.000164448	0.04561	HNF4G	protein_coding	hepatocyte nuclear factor 4 gamma [Source:VGNC Symbol;Acc:VGNC:29892]
ENSBTAG00000061990	495.822	1.61888	0.387081	4.18226	2.8862e-05	0.0123409	gene_source "ensembl"	lncRNA	Description
ENSBTAG00000006797	2410.33	1.61294	0.308061	5.23577	1.64295e-07	0.000146608	MARCHF3	protein_coding	membrane associated ring-CH-type finger 3 [Source:VGNC Symbol;Acc:VGNC:31239]
ENSBTAG00000011804	187.91	1.58268	0.33288	4.75452	1.98915e-06	0.00123713	ARNTL2	protein_coding	aryl hydrocarbon receptor nuclear translocator like 2 [Source:VGNC Symbol;Acc:VGNC:49075]
ENSBTAG00000017958	4542.62	1.55531	0.278891	5.57677	2.45031e-08	3.14314e-05	AHI1	protein_coding	Abelson helper integration site 1 [Source:VGNC Symbol;Acc:VGNC:53780]
ENSBTAG00000011600	128.646	1.50038	0.356295	4.21107	2.54165e-05	0.0110989	MAP3K8	protein_coding	mitogen-activated protein kinase kinase kinase 8 [Source:VGNC Symbol;Acc:VGNC:31202]
ENSBTAG00000031998	17133.9	1.44471	0.375946	3.84288	0.000121599	0.0367016	CXCL16	protein_coding	C-X-C motif chemokine ligand 16 [Source:VGNC Symbol;Acc:VGNC:27851]
ENSBTAG00000031231	2597.4	1.43272	0.273459	5.23925	1.6123e-07	0.000146608	IRF1	protein_coding	interferon regulatory factor 1 [Source:VGNC Symbol;Acc:VGNC:30270]
ENSBTAG00000018186	4705.13	1.40014	0.319644	4.38031	1.18508e-05	0.00608776	PDXK	protein_coding	pyridoxal kinase [Source:VGNC Symbol;Acc:VGNC:50243]
ENSBTAG00000020736	2085.07	1.2914	0.319357	4.04376	5.26015e-05	0.0199925	CD40	protein_coding	CD40 molecule [Source:VGNC Symbol;Acc:VGNC:27033]
ENSBTAG00000006017	2340.84	1.26801	0.285529	4.44089	8.95856e-06	0.00496934	NFKB2	protein_coding	nuclear factor kappa B subunit 2 [Source:VGNC Symbol;Acc:VGNC:32044]
ENSBTAG00000067197	82.2432	1.14127	0.222659	5.12561	2.96568e-07	0.000239981	gene_source "ensembl"	protein_coding	Description
ENSBTAG00000061946	356.857	1.06227	0.277733	3.82478	0.00013089	0.0387782	gene_source "ensembl"	protein_coding	Description
ENSBTAG00000019225	668.486	1.04787	0.254818	4.11223	3.91855e-05	0.0160849	SLC39A14	protein_coding	solute carrier family 39 member 14 [Source:VGNC Symbol;Acc:VGNC:34862]
ENSBTAG00000021435	631.217	1.04701	0.23904	4.38006	1.18647e-05	0.00608776	MAFF	protein_coding	MAF bZIP transcription factor F [Source:VGNC Symbol;Acc:VGNC:31140]
ENSBTAG00000002356	1710.28	-2.64993	0.548634	-4.83005	1.36497e-06	0.000903697	RBM47	protein_coding	RNA binding motif protein 47 [Source:VGNC Symbol;Acc:VGNC:33804]
ENSBTAG00000056556	492.464	-2.6927	0.658035	-4.09204	4.276e-05	0.0168771	GIPC2	protein_coding	GIPC PDZ domain containing family member 2 [Source:NCBI gene (formerly Entrezgene);Acc:518246]
ENSBTAG00000009786	1967.63	-3.7616	0.933049	-4.03151	5.54187e-05	0.0206802	SCIN	protein_coding	scinderin [Source:VGNC Symbol;Acc:VGNC:34339]

## Sheet: Table S8.
Supplementary table S8. Venn analysis of DEGs (padj <0.05 and Log2FoldChange >1 or <-1) in response to rbCAPG in bovine epithelial or stromal endometrial cells cultured within the 3D endometrium-on-a-chip system.
179 elements included exclusively in "Epithelial ":
ENSBTAG00000051916
ENSBTAG00000027320
ENSBTAG00000030424			10 common elements in "Epithelial " and "Stromal":
ENSBTAG00000047368			ENSBTAG00000021462
ENSBTAG00000014113			ENSBTAG00000021326
ENSBTAG00000008793			ENSBTAG00000007423			56 elements included exclusively in "Stromal":
ENSBTAG00000007762			ENSBTAG00000014921			ENSBTAG00000006894
ENSBTAG00000013675			ENSBTAG00000069841			ENSBTAG00000015592
ENSBTAG00000014329			ENSBTAG00000006155			ENSBTAG00000027513
ENSBTAG00000013578			ENSBTAG00000018430			ENSBTAG00000052884
ENSBTAG00000015872			ENSBTAG00000011358			ENSBTAG00000024869
ENSBTAG00000070112			ENSBTAG00000006017			ENSBTAG00000019716
ENSBTAG00000016229			ENSBTAG00000018186			ENSBTAG00000014127
ENSBTAG00000020361						ENSBTAG00000018069
ENSBTAG00000068297						ENSBTAG00000008936
ENSBTAG00000065829						ENSBTAG00000037558
ENSBTAG00000020704						ENSBTAG00000018773
ENSBTAG00000060459						ENSBTAG00000055410
ENSBTAG00000015059						ENSBTAG00000016388
ENSBTAG00000026381						ENSBTAG00000037778
ENSBTAG00000056548						ENSBTAG00000066072
ENSBTAG00000012851						ENSBTAG00000056034
ENSBTAG00000003313						ENSBTAG00000024643
ENSBTAG00000069065						ENSBTAG00000049589
ENSBTAG00000032152						ENSBTAG00000037799
ENSBTAG00000011487						ENSBTAG00000063903
ENSBTAG00000054245						ENSBTAG00000000436
ENSBTAG00000019892						ENSBTAG00000005162
ENSBTAG00000017312						ENSBTAG00000000561
ENSBTAG00000035995						ENSBTAG00000049297
ENSBTAG00000015865						ENSBTAG00000016698
ENSBTAG00000006523						ENSBTAG00000009812
ENSBTAG00000020148						ENSBTAG00000013298
ENSBTAG00000046597						ENSBTAG00000011316
ENSBTAG00000053028						ENSBTAG00000008636
ENSBTAG00000025826						ENSBTAG00000056698
ENSBTAG00000059512						ENSBTAG00000000648
ENSBTAG00000010070						ENSBTAG00000050417
ENSBTAG00000032515						ENSBTAG00000066704
ENSBTAG00000050573						ENSBTAG00000012671
ENSBTAG00000006589						ENSBTAG00000013929
ENSBTAG00000021443						ENSBTAG00000004547
ENSBTAG00000056959						ENSBTAG00000024918
ENSBTAG00000063701						ENSBTAG00000016683
ENSBTAG00000024406						ENSBTAG00000003120
ENSBTAG00000039190						ENSBTAG00000010987
ENSBTAG00000014051						ENSBTAG00000008280
ENSBTAG00000012078						ENSBTAG00000061990
ENSBTAG00000038662						ENSBTAG00000006797
ENSBTAG00000015818						ENSBTAG00000011804
ENSBTAG00000012312						ENSBTAG00000017958
ENSBTAG00000012834						ENSBTAG00000011600
ENSBTAG00000048029						ENSBTAG00000031998
ENSBTAG00000020755						ENSBTAG00000031231
ENSBTAG00000063894						ENSBTAG00000020736
ENSBTAG00000002765						ENSBTAG00000067197
ENSBTAG00000006343						ENSBTAG00000061946
ENSBTAG00000004840						ENSBTAG00000019225
ENSBTAG00000014465						ENSBTAG00000021435
ENSBTAG00000001244						ENSBTAG00000002356
ENSBTAG00000016766						ENSBTAG00000056556
ENSBTAG00000045966						ENSBTAG00000009786
ENSBTAG00000012779
ENSBTAG00000022360
ENSBTAG00000044123
ENSBTAG00000050550
ENSBTAG00000008612
ENSBTAG00000008096
ENSBTAG00000069165
ENSBTAG00000067859
ENSBTAG00000057202
ENSBTAG00000001060
ENSBTAG00000063577
ENSBTAG00000061044
ENSBTAG00000061277
ENSBTAG00000004221
ENSBTAG00000052600
ENSBTAG00000037917
ENSBTAG00000021933
ENSBTAG00000015032
ENSBTAG00000068235
ENSBTAG00000019870
ENSBTAG00000000598
ENSBTAG00000000737
ENSBTAG00000001034
ENSBTAG00000063499
ENSBTAG00000037686
ENSBTAG00000005947
ENSBTAG00000014903
ENSBTAG00000047514
ENSBTAG00000038375
ENSBTAG00000014270
ENSBTAG00000020053
ENSBTAG00000052414
ENSBTAG00000006288
ENSBTAG00000014906
ENSBTAG00000031287
ENSBTAG00000026580
ENSBTAG00000009852
ENSBTAG00000056425
ENSBTAG00000014001
ENSBTAG00000043553
ENSBTAG00000018446
ENSBTAG00000010644
ENSBTAG00000011324
ENSBTAG00000021438
ENSBTAG00000019665
ENSBTAG00000013125
ENSBTAG00000002687
ENSBTAG00000005978
ENSBTAG00000016794
ENSBTAG00000020465
ENSBTAG00000003569
ENSBTAG00000003836
ENSBTAG00000004136
ENSBTAG00000047972
ENSBTAG00000007374
ENSBTAG00000008154
ENSBTAG00000059359
ENSBTAG00000007244
ENSBTAG00000019251
ENSBTAG00000011802
ENSBTAG00000064672
ENSBTAG00000004423
ENSBTAG00000015457
ENSBTAG00000000843
ENSBTAG00000020046
ENSBTAG00000020554
ENSBTAG00000006001
ENSBTAG00000014375
ENSBTAG00000055563
ENSBTAG00000016026
ENSBTAG00000060985
ENSBTAG00000001824
ENSBTAG00000016525
ENSBTAG00000004124
ENSBTAG00000046263
ENSBTAG00000069830
ENSBTAG00000017200
ENSBTAG00000017074
ENSBTAG00000011851
ENSBTAG00000020311
ENSBTAG00000014324
ENSBTAG00000069504
ENSBTAG00000016593
ENSBTAG00000021263
ENSBTAG00000050825
ENSBTAG00000068295
ENSBTAG00000062722
ENSBTAG00000021808
ENSBTAG00000020261
ENSBTAG00000006762
ENSBTAG00000011197
ENSBTAG00000003585
ENSBTAG00000017104
ENSBTAG00000020270
ENSBTAG00000009682
ENSBTAG00000019375
ENSBTAG00000046307
ENSBTAG00000004378
ENSBTAG00000012387
ENSBTAG00000014299
ENSBTAG00000019872
ENSBTAG00000015637
ENSBTAG00000015413
ENSBTAG00000060920
ENSBTAG00000016845
ENSBTAG00000068964
ENSBTAG00000033319
ENSBTAG00000024974
ENSBTAG00000011971
ENSBTAG00000003935
ENSBTAG00000037882
ENSBTAG00000058116
ENSBTAG00000057042
ENSBTAG00000061526
ENSBTAG00000015493
ENSBTAG00000059645
ENSBTAG00000015341

## Sheet: Table S9.
Supplementary table S9. Biological process gene ontologies enriched in DEGs (protein coding, padj <0.05 and Log2FoldChange >1 or <-1) elicited by rbCAPG in bovine endometrial epithelial cells cultured in the 3D bovine endometrium-on-a-chip when compared to vehicle control samples (FDR<0.05). Table produced in STRING DB (string-db.org).
#term ID	term description	observed gene count	background gene count	strength	signal	false discovery rate	matching proteins in your network (IDs)	matching proteins in your network (labels)
GO:0048583	Regulation of response to stimulus	54	3122	0.39	0.72	1.48e-06	9913.ENSBTAP00000001371,9913.ENSBTAP00000001406,9913.ENSBTAP00000005137,9913.ENSBTAP00000005529,9913.ENSBTAP00000005745,9913.ENSBTAP00000007845,9913.ENSBTAP00000008322,9913.ENSBTAP00000008898,9913.ENSBTAP00000010649,9913.ENSBTAP00000014069,9913.ENSBTAP00000015049,9913.ENSBTAP00000015092,9913.ENSBTAP00000015730,9913.ENSBTAP00000016333,9913.ENSBTAP00000017446,9913.ENSBTAP00000018675,9913.ENSBTAP000…	IL18R1,CXCR4,TMBIM1,ESM1,IL23A,PIK3R5,IL1R2,SH3RF2,EDN1,CHST11,EMILIN1,IER3,FYN,ROR1,PLAUR,ANGPT1,CCL8,UNC5B,SERPINE1,IL6,CD14,PIK3AP1,TEK,NFKB1,USP20,CD200,AIF1,RAMP3,SELP,CCL20,CSF3,ALOX12,IL37,AGR2,ITGA1,ZEB1,RASA2,TMPRSS6,HAND2,INAVA,ARHGAP42,HAP1,FGFR1,DEPTOR,CACNB3,PLA2R1,PGLYRP3,C1S,FERMT1,C1R,IL1RN,CD47,PLAU,NDRG2
GO:0009966	Regulation of signal transduction	42	2343	0.41	0.63	5.6e-05	9913.ENSBTAP00000001371,9913.ENSBTAP00000001406,9913.ENSBTAP00000005137,9913.ENSBTAP00000005529,9913.ENSBTAP00000007845,9913.ENSBTAP00000008322,9913.ENSBTAP00000008898,9913.ENSBTAP00000010649,9913.ENSBTAP00000014069,9913.ENSBTAP00000015049,9913.ENSBTAP00000015730,9913.ENSBTAP00000016333,9913.ENSBTAP00000017446,9913.ENSBTAP00000018675,9913.ENSBTAP00000018757,9913.ENSBTAP00000018961,9913.ENSBTAP000…	IL18R1,CXCR4,TMBIM1,ESM1,PIK3R5,IL1R2,SH3RF2,EDN1,CHST11,EMILIN1,FYN,ROR1,PLAUR,ANGPT1,CCL8,UNC5B,IL6,CD14,PIK3AP1,TEK,NFKB1,USP20,RAMP3,SELP,CCL20,CSF3,AGR2,ITGA1,ZEB1,RASA2,TMPRSS6,HAND2,INAVA,ARHGAP42,HAP1,FGFR1,DEPTOR,PLA2R1,FERMT1,IL1RN,PLAU,NDRG2
GO:0009967	Positive regulation of signal transduction	28	1201	0.52	0.71	5.6e-05	9913.ENSBTAP00000001371,9913.ENSBTAP00000001406,9913.ENSBTAP00000005529,9913.ENSBTAP00000007845,9913.ENSBTAP00000008898,9913.ENSBTAP00000010649,9913.ENSBTAP00000015730,9913.ENSBTAP00000016333,9913.ENSBTAP00000017446,9913.ENSBTAP00000018675,9913.ENSBTAP00000018757,9913.ENSBTAP00000018961,9913.ENSBTAP00000019865,9913.ENSBTAP00000020009,9913.ENSBTAP00000026477,9913.ENSBTAP00000026836,9913.ENSBTAP000…	IL18R1,CXCR4,ESM1,PIK3R5,SH3RF2,EDN1,FYN,ROR1,PLAUR,ANGPT1,CCL8,UNC5B,IL6,CD14,PIK3AP1,TEK,NFKB1,RAMP3,SELP,CCL20,CSF3,AGR2,HAND2,INAVA,HAP1,FGFR1,PLA2R1,FERMT1
GO:0010646	Regulation of cell communication	45	2630	0.39	0.62	5.6e-05	9913.ENSBTAP00000001371,9913.ENSBTAP00000001406,9913.ENSBTAP00000005137,9913.ENSBTAP00000005529,9913.ENSBTAP00000007845,9913.ENSBTAP00000008322,9913.ENSBTAP00000008898,9913.ENSBTAP00000010649,9913.ENSBTAP00000014069,9913.ENSBTAP00000015049,9913.ENSBTAP00000015730,9913.ENSBTAP00000016333,9913.ENSBTAP00000017446,9913.ENSBTAP00000018675,9913.ENSBTAP00000018757,9913.ENSBTAP00000018961,9913.ENSBTAP000…	IL18R1,CXCR4,TMBIM1,ESM1,PIK3R5,IL1R2,SH3RF2,EDN1,CHST11,EMILIN1,FYN,ROR1,PLAUR,ANGPT1,CCL8,UNC5B,IL6,CD14,PIK3AP1,TEK,NFKB1,USP20,RAMP3,SELP,CCL20,CSF3,AGR2,ITGA1,ZEB1,KCNB1,RASA2,TMPRSS6,CFTR,HAND2,INAVA,ARHGAP42,HAP1,FGFR1,DEPTOR,SLC24A1,PLA2R1,FERMT1,IL1RN,PLAU,NDRG2
GO:0010647	Positive regulation of cell communication	30	1322	0.51	0.7	5.6e-05	9913.ENSBTAP00000001371,9913.ENSBTAP00000001406,9913.ENSBTAP00000005529,9913.ENSBTAP00000007845,9913.ENSBTAP00000008898,9913.ENSBTAP00000010649,9913.ENSBTAP00000015730,9913.ENSBTAP00000016333,9913.ENSBTAP00000017446,9913.ENSBTAP00000018675,9913.ENSBTAP00000018757,9913.ENSBTAP00000018961,9913.ENSBTAP00000019865,9913.ENSBTAP00000020009,9913.ENSBTAP00000026477,9913.ENSBTAP00000026836,9913.ENSBTAP000…	IL18R1,CXCR4,ESM1,PIK3R5,SH3RF2,EDN1,FYN,ROR1,PLAUR,ANGPT1,CCL8,UNC5B,IL6,CD14,PIK3AP1,TEK,NFKB1,RAMP3,SELP,CCL20,CSF3,AGR2,CFTR,HAND2,INAVA,HAP1,FGFR1,SLC24A1,PLA2R1,FERMT1
GO:0023051	Regulation of signaling	45	2642	0.38	0.62	5.6e-05	9913.ENSBTAP00000001371,9913.ENSBTAP00000001406,9913.ENSBTAP00000005137,9913.ENSBTAP00000005529,9913.ENSBTAP00000007845,9913.ENSBTAP00000008322,9913.ENSBTAP00000008898,9913.ENSBTAP00000010649,9913.ENSBTAP00000014069,9913.ENSBTAP00000015049,9913.ENSBTAP00000015730,9913.ENSBTAP00000016333,9913.ENSBTAP00000017446,9913.ENSBTAP00000018675,9913.ENSBTAP00000018757,9913.ENSBTAP00000018961,9913.ENSBTAP000…	IL18R1,CXCR4,TMBIM1,ESM1,PIK3R5,IL1R2,SH3RF2,EDN1,CHST11,EMILIN1,FYN,ROR1,PLAUR,ANGPT1,CCL8,UNC5B,IL6,CD14,PIK3AP1,TEK,NFKB1,USP20,RAMP3,SELP,CCL20,CSF3,AGR2,ITGA1,ZEB1,KCNB1,RASA2,TMPRSS6,CFTR,HAND2,INAVA,ARHGAP42,HAP1,FGFR1,DEPTOR,SLC24A1,PLA2R1,FERMT1,IL1RN,PLAU,NDRG2
GO:0023056	Positive regulation of signaling	30	1328	0.51	0.7	5.6e-05	9913.ENSBTAP00000001371,9913.ENSBTAP00000001406,9913.ENSBTAP00000005529,9913.ENSBTAP00000007845,9913.ENSBTAP00000008898,9913.ENSBTAP00000010649,9913.ENSBTAP00000015730,9913.ENSBTAP00000016333,9913.ENSBTAP00000017446,9913.ENSBTAP00000018675,9913.ENSBTAP00000018757,9913.ENSBTAP00000018961,9913.ENSBTAP00000019865,9913.ENSBTAP00000020009,9913.ENSBTAP00000026477,9913.ENSBTAP00000026836,9913.ENSBTAP000…	IL18R1,CXCR4,ESM1,PIK3R5,SH3RF2,EDN1,FYN,ROR1,PLAUR,ANGPT1,CCL8,UNC5B,IL6,CD14,PIK3AP1,TEK,NFKB1,RAMP3,SELP,CCL20,CSF3,AGR2,CFTR,HAND2,INAVA,HAP1,FGFR1,SLC24A1,PLA2R1,FERMT1
GO:0048584	Positive regulation of response to stimulus	35	1700	0.47	0.68	5.6e-05	9913.ENSBTAP00000001371,9913.ENSBTAP00000001406,9913.ENSBTAP00000005529,9913.ENSBTAP00000005745,9913.ENSBTAP00000007845,9913.ENSBTAP00000008898,9913.ENSBTAP00000010649,9913.ENSBTAP00000015049,9913.ENSBTAP00000015730,9913.ENSBTAP00000016333,9913.ENSBTAP00000017446,9913.ENSBTAP00000018675,9913.ENSBTAP00000018757,9913.ENSBTAP00000018961,9913.ENSBTAP00000019865,9913.ENSBTAP00000020009,9913.ENSBTAP000…	IL18R1,CXCR4,ESM1,IL23A,PIK3R5,SH3RF2,EDN1,EMILIN1,FYN,ROR1,PLAUR,ANGPT1,CCL8,UNC5B,IL6,CD14,PIK3AP1,TEK,NFKB1,AIF1,RAMP3,SELP,CCL20,CSF3,AGR2,HAND2,INAVA,HAP1,FGFR1,CACNB3,PLA2R1,C1S,FERMT1,C1R,CD47
GO:1902533	Positive regulation of intracellular signal transduction	21	767	0.59	0.69	0.00021	9913.ENSBTAP00000001371,9913.ENSBTAP00000007845,9913.ENSBTAP00000008898,9913.ENSBTAP00000010649,9913.ENSBTAP00000015730,9913.ENSBTAP00000016333,9913.ENSBTAP00000018675,9913.ENSBTAP00000018757,9913.ENSBTAP00000018961,9913.ENSBTAP00000019865,9913.ENSBTAP00000020009,9913.ENSBTAP00000026477,9913.ENSBTAP00000026836,9913.ENSBTAP00000027593,9913.ENSBTAP00000027661,9913.ENSBTAP00000028430,9913.ENSBTAP000…	IL18R1,PIK3R5,SH3RF2,EDN1,FYN,ROR1,ANGPT1,CCL8,UNC5B,IL6,CD14,PIK3AP1,TEK,RAMP3,SELP,CCL20,CSF3,HAND2,INAVA,FGFR1,PLA2R1
GO:0030335	Positive regulation of cell migration	15	405	0.72	0.72	0.00036	9913.ENSBTAP00000005745,9913.ENSBTAP00000008898,9913.ENSBTAP00000010649,9913.ENSBTAP00000018675,9913.ENSBTAP00000018998,9913.ENSBTAP00000022858,9913.ENSBTAP00000026503,9913.ENSBTAP00000026836,9913.ENSBTAP00000027388,9913.ENSBTAP00000027661,9913.ENSBTAP00000028430,9913.ENSBTAP00000049519,9913.ENSBTAP00000058842,9913.ENSBTAP00000066609,9913.ENSBTAP00000073210	IL23A,SH3RF2,EDN1,ANGPT1,RHOC,RHOJ,HAS2,TEK,AIF1,SELP,CCL20,SRPX2,FGFR1,FERMT1,PLAU
GO:0030155	Regulation of cell adhesion	18	598	0.63	0.68	0.00039	9913.ENSBTAP00000001406,9913.ENSBTAP00000005003,9913.ENSBTAP00000005745,9913.ENSBTAP00000009531,9913.ENSBTAP00000015049,9913.ENSBTAP00000017446,9913.ENSBTAP00000018675,9913.ENSBTAP00000019865,9913.ENSBTAP00000026503,9913.ENSBTAP00000026836,9913.ENSBTAP00000027388,9913.ENSBTAP00000027661,9913.ENSBTAP00000029240,9913.ENSBTAP00000033750,9913.ENSBTAP00000066609,9913.ENSBTAP00000071338,9913.ENSBTAP000…	CXCR4,ADAM19,IL23A,NID1,EMILIN1,PLAUR,ANGPT1,IL6,HAS2,TEK,AIF1,SELP,ALOX12,AGR2,FERMT1,IL1RN,CD47,PLAU
GO:1902531	Regulation of intracellular signal transduction	27	1309	0.47	0.58	0.00057	9913.ENSBTAP00000001371,9913.ENSBTAP00000007845,9913.ENSBTAP00000008898,9913.ENSBTAP00000010649,9913.ENSBTAP00000015049,9913.ENSBTAP00000015730,9913.ENSBTAP00000016333,9913.ENSBTAP00000017446,9913.ENSBTAP00000018675,9913.ENSBTAP00000018757,9913.ENSBTAP00000018961,9913.ENSBTAP00000019865,9913.ENSBTAP00000020009,9913.ENSBTAP00000026477,9913.ENSBTAP00000026836,9913.ENSBTAP00000027593,9913.ENSBTAP000…	IL18R1,PIK3R5,SH3RF2,EDN1,EMILIN1,FYN,ROR1,PLAUR,ANGPT1,CCL8,UNC5B,IL6,CD14,PIK3AP1,TEK,RAMP3,SELP,CCL20,CSF3,RASA2,HAND2,INAVA,ARHGAP42,FGFR1,DEPTOR,PLA2R1,NDRG2
GO:0051239	Regulation of multicellular organismal process	35	2039	0.39	0.53	0.00063	9913.ENSBTAP00000001371,9913.ENSBTAP00000005745,9913.ENSBTAP00000008322,9913.ENSBTAP00000009759,9913.ENSBTAP00000010649,9913.ENSBTAP00000015049,9913.ENSBTAP00000018675,9913.ENSBTAP00000019232,9913.ENSBTAP00000019865,9913.ENSBTAP00000020009,9913.ENSBTAP00000022858,9913.ENSBTAP00000026836,9913.ENSBTAP00000027016,9913.ENSBTAP00000027388,9913.ENSBTAP00000028610,9913.ENSBTAP00000029240,9913.ENSBTAP000…	IL18R1,IL23A,IL1R2,TNFRSF11B,EDN1,EMILIN1,ANGPT1,SERPINE1,IL6,CD14,RHOJ,TEK,NFKB1,AIF1,CSF3,ALOX12,IL37,ZEB1,TMEM176B,SRPX2,CFTR,TMEM176A,HAND2,NAV3,INAVA,ARHGAP42,HAP1,FGFR1,PLA2R1,PGLYRP3,FERMT1,CD47,PLAU,NDRG2,SOX5
GO:0071310	Cellular response to organic substance	29	1571	0.42	0.51	0.0015	9913.ENSBTAP00000001371,9913.ENSBTAP00000001406,9913.ENSBTAP00000008096,9913.ENSBTAP00000008322,9913.ENSBTAP00000010649,9913.ENSBTAP00000014069,9913.ENSBTAP00000015730,9913.ENSBTAP00000015885,9913.ENSBTAP00000018757,9913.ENSBTAP00000019865,9913.ENSBTAP00000020009,9913.ENSBTAP00000021330,9913.ENSBTAP00000021593,9913.ENSBTAP00000026503,9913.ENSBTAP00000027016,9913.ENSBTAP00000027388,9913.ENSBTAP000…	IL18R1,CXCR4,CCRL2,IL1R2,EDN1,CHST11,FYN,NRP2,CCL8,IL6,CD14,PCOLCE2,KLF9,HAS2,NFKB1,AIF1,RAMP3,CCL20,CSF3,IL37,HTR1E,ZEB1,KCNB1,TMPRSS6,CFTR,HAP1,FGFR1,CD47,SOX5
GO:0045785	Positive regulation of cell adhesion	13	360	0.71	0.61	0.0018	9913.ENSBTAP00000005003,9913.ENSBTAP00000005745,9913.ENSBTAP00000009531,9913.ENSBTAP00000015049,9913.ENSBTAP00000017446,9913.ENSBTAP00000019865,9913.ENSBTAP00000026503,9913.ENSBTAP00000026836,9913.ENSBTAP00000027388,9913.ENSBTAP00000027661,9913.ENSBTAP00000033750,9913.ENSBTAP00000066609,9913.ENSBTAP00000073129	ADAM19,IL23A,NID1,EMILIN1,PLAUR,IL6,HAS2,TEK,AIF1,SELP,AGR2,FERMT1,CD47
GO:0010033	Response to organic substance	33	1981	0.37	0.47	0.0021	9913.ENSBTAP00000001371,9913.ENSBTAP00000001406,9913.ENSBTAP00000003588,9913.ENSBTAP00000008096,9913.ENSBTAP00000008322,9913.ENSBTAP00000010649,9913.ENSBTAP00000014069,9913.ENSBTAP00000015730,9913.ENSBTAP00000015885,9913.ENSBTAP00000018757,9913.ENSBTAP00000019865,9913.ENSBTAP00000020009,9913.ENSBTAP00000021330,9913.ENSBTAP00000021593,9913.ENSBTAP00000026503,9913.ENSBTAP00000027016,9913.ENSBTAP000…	IL18R1,CXCR4,CYP24A1,CCRL2,IL1R2,EDN1,CHST11,FYN,NRP2,CCL8,IL6,CD14,PCOLCE2,KLF9,HAS2,NFKB1,AIF1,RAMP3,SELP,CCL20,CSF3,IL37,HTR1E,ZEB1,KCNB1,TMPRSS6,CFTR,INAVA,HAP1,FGFR1,IL1RN,CD47,SOX5
GO:0051241	Negative regulation of multicellular organismal process	18	716	0.55	0.53	0.0027	9913.ENSBTAP00000001371,9913.ENSBTAP00000005745,9913.ENSBTAP00000008322,9913.ENSBTAP00000009759,9913.ENSBTAP00000015049,9913.ENSBTAP00000019232,9913.ENSBTAP00000026836,9913.ENSBTAP00000027016,9913.ENSBTAP00000029240,9913.ENSBTAP00000029311,9913.ENSBTAP00000041338,9913.ENSBTAP00000052604,9913.ENSBTAP00000053437,9913.ENSBTAP00000057783,9913.ENSBTAP00000063937,9913.ENSBTAP00000066609,9913.ENSBTAP000…	IL18R1,IL23A,IL1R2,TNFRSF11B,EMILIN1,SERPINE1,TEK,NFKB1,ALOX12,IL37,TMEM176B,TMEM176A,NAV3,ARHGAP42,PGLYRP3,FERMT1,PLAU,NDRG2
GO:0030334	Regulation of cell migration	18	722	0.55	0.52	0.0029	9913.ENSBTAP00000005745,9913.ENSBTAP00000008898,9913.ENSBTAP00000010649,9913.ENSBTAP00000015049,9913.ENSBTAP00000018675,9913.ENSBTAP00000018998,9913.ENSBTAP00000022858,9913.ENSBTAP00000023020,9913.ENSBTAP00000026503,9913.ENSBTAP00000026836,9913.ENSBTAP00000027388,9913.ENSBTAP00000027661,9913.ENSBTAP00000028430,9913.ENSBTAP00000049519,9913.ENSBTAP00000053437,9913.ENSBTAP00000058842,9913.ENSBTAP000…	IL23A,SH3RF2,EDN1,EMILIN1,ANGPT1,RHOC,RHOJ,SST,HAS2,TEK,AIF1,SELP,CCL20,SRPX2,NAV3,FGFR1,FERMT1,PLAU
GO:0040012	Regulation of locomotion	19	798	0.53	0.51	0.0029	9913.ENSBTAP00000001406,9913.ENSBTAP00000005745,9913.ENSBTAP00000008898,9913.ENSBTAP00000010649,9913.ENSBTAP00000015049,9913.ENSBTAP00000018675,9913.ENSBTAP00000018998,9913.ENSBTAP00000022858,9913.ENSBTAP00000023020,9913.ENSBTAP00000026503,9913.ENSBTAP00000026836,9913.ENSBTAP00000027388,9913.ENSBTAP00000027661,9913.ENSBTAP00000028430,9913.ENSBTAP00000049519,9913.ENSBTAP00000053437,9913.ENSBTAP000…	CXCR4,IL23A,SH3RF2,EDN1,EMILIN1,ANGPT1,RHOC,RHOJ,SST,HAS2,TEK,AIF1,SELP,CCL20,SRPX2,NAV3,FGFR1,FERMT1,PLAU
GO:0070887	Cellular response to chemical stimulus	33	2061	0.36	0.43	0.004	9913.ENSBTAP00000001371,9913.ENSBTAP00000001406,9913.ENSBTAP00000008096,9913.ENSBTAP00000008322,9913.ENSBTAP00000008569,9913.ENSBTAP00000010649,9913.ENSBTAP00000014069,9913.ENSBTAP00000015730,9913.ENSBTAP00000015885,9913.ENSBTAP00000018757,9913.ENSBTAP00000019865,9913.ENSBTAP00000020009,9913.ENSBTAP00000021330,9913.ENSBTAP00000021593,9913.ENSBTAP00000026503,9913.ENSBTAP00000027016,9913.ENSBTAP000…	IL18R1,CXCR4,CCRL2,IL1R2,SOD2,EDN1,CHST11,FYN,NRP2,CCL8,IL6,CD14,PCOLCE2,KLF9,HAS2,NFKB1,AIF1,RAMP3,CCL20,CSF3,IL37,ITGA1,HTR1E,ZEB1,KCNB1,TMPRSS6,CFTR,GPX3,HAP1,FGFR1,PLA2R1,CD47,SOX5
GO:0001817	Regulation of cytokine production	15	535	0.6	0.51	0.0043	9913.ENSBTAP00000001371,9913.ENSBTAP00000005745,9913.ENSBTAP00000008322,9913.ENSBTAP00000019865,9913.ENSBTAP00000020009,9913.ENSBTAP00000027016,9913.ENSBTAP00000027388,9913.ENSBTAP00000029311,9913.ENSBTAP00000053437,9913.ENSBTAP00000056271,9913.ENSBTAP00000063415,9913.ENSBTAP00000063937,9913.ENSBTAP00000066609,9913.ENSBTAP00000073129,9913.ENSBTAP00000073589	IL18R1,IL23A,IL1R2,IL6,CD14,NFKB1,AIF1,IL37,NAV3,INAVA,PLA2R1,PGLYRP3,FERMT1,CD47,NDRG2
GO:0002682	Regulation of immune system process	23	1158	0.45	0.46	0.0043	9913.ENSBTAP00000001371,9913.ENSBTAP00000004288,9913.ENSBTAP00000005745,9913.ENSBTAP00000009759,9913.ENSBTAP00000015049,9913.ENSBTAP00000015730,9913.ENSBTAP00000019865,9913.ENSBTAP00000020009,9913.ENSBTAP00000026477,9913.ENSBTAP00000027169,9913.ENSBTAP00000027388,9913.ENSBTAP00000027661,9913.ENSBTAP00000028430,9913.ENSBTAP00000028610,9913.ENSBTAP00000038655,9913.ENSBTAP00000041338,9913.ENSBTAP000…	IL18R1,TNFRSF9,IL23A,TNFRSF11B,EMILIN1,FYN,IL6,CD14,PIK3AP1,CD200,AIF1,SELP,CCL20,CSF3,ZEB1,TMEM176B,TMEM176A,INAVA,CACNB3,PGLYRP3,C1S,C1R,CD47
GO:0014068	Positive regulation of phosphatidylinositol 3-kinase signaling	6	63	1.13	0.61	0.0046	9913.ENSBTAP00000016333,9913.ENSBTAP00000018961,9913.ENSBTAP00000026477,9913.ENSBTAP00000026836,9913.ENSBTAP00000027661,9913.ENSBTAP00000028610	ROR1,UNC5B,PIK3AP1,TEK,SELP,CSF3
GO:0006833	Water transport	4	19	1.48	0.56	0.0088	9913.ENSBTAP00000026503,9913.ENSBTAP00000049907,9913.ENSBTAP00000063575,9913.ENSBTAP00000068485	HAS2,CFTR,SLC5A1,SLC14A1
GO:0034097	Response to cytokine	16	653	0.54	0.44	0.0088	9913.ENSBTAP00000001371,9913.ENSBTAP00000001406,9913.ENSBTAP00000008096,9913.ENSBTAP00000008322,9913.ENSBTAP00000015885,9913.ENSBTAP00000018757,9913.ENSBTAP00000019865,9913.ENSBTAP00000021330,9913.ENSBTAP00000026503,9913.ENSBTAP00000027016,9913.ENSBTAP00000027388,9913.ENSBTAP00000027661,9913.ENSBTAP00000028430,9913.ENSBTAP00000028610,9913.ENSBTAP00000029311,9913.ENSBTAP00000073129	IL18R1,CXCR4,CCRL2,IL1R2,NRP2,CCL8,IL6,PCOLCE2,HAS2,NFKB1,AIF1,SELP,CCL20,CSF3,IL37,CD47
GO:0043410	Positive regulation of MAPK cascade	12	375	0.66	0.47	0.0088	9913.ENSBTAP00000007845,9913.ENSBTAP00000008898,9913.ENSBTAP00000010649,9913.ENSBTAP00000018675,9913.ENSBTAP00000018757,9913.ENSBTAP00000019865,9913.ENSBTAP00000026836,9913.ENSBTAP00000027593,9913.ENSBTAP00000028430,9913.ENSBTAP00000053239,9913.ENSBTAP00000056271,9913.ENSBTAP00000058842	PIK3R5,SH3RF2,EDN1,ANGPT1,CCL8,IL6,TEK,RAMP3,CCL20,HAND2,INAVA,FGFR1
GO:0048870	Cell motility	19	900	0.48	0.42	0.0102	9913.ENSBTAP00000001406,9913.ENSBTAP00000001642,9913.ENSBTAP00000008096,9913.ENSBTAP00000008254,9913.ENSBTAP00000010649,9913.ENSBTAP00000015049,9913.ENSBTAP00000015730,9913.ENSBTAP00000015885,9913.ENSBTAP00000018757,9913.ENSBTAP00000018998,9913.ENSBTAP00000022075,9913.ENSBTAP00000027661,9913.ENSBTAP00000028430,9913.ENSBTAP00000034473,9913.ENSBTAP00000049519,9913.ENSBTAP00000053239,9913.ENSBTAP000…	CXCR4,PLAT,CCRL2,VSTM4,EDN1,EMILIN1,FYN,NRP2,CCL8,RHOC,FMNL3,SELP,CCL20,ITGA1,SRPX2,HAND2,DZIP1,FERMT1,PLAU
GO:0071345	Cellular response to cytokine stimulus	15	597	0.55	0.43	0.0112	9913.ENSBTAP00000001371,9913.ENSBTAP00000001406,9913.ENSBTAP00000008096,9913.ENSBTAP00000008322,9913.ENSBTAP00000015885,9913.ENSBTAP00000018757,9913.ENSBTAP00000019865,9913.ENSBTAP00000021330,9913.ENSBTAP00000026503,9913.ENSBTAP00000027016,9913.ENSBTAP00000027388,9913.ENSBTAP00000028430,9913.ENSBTAP00000028610,9913.ENSBTAP00000029311,9913.ENSBTAP00000073129	IL18R1,CXCR4,CCRL2,IL1R2,NRP2,CCL8,IL6,PCOLCE2,HAS2,NFKB1,AIF1,CCL20,CSF3,IL37,CD47
GO:0043408	Regulation of MAPK cascade	14	528	0.58	0.43	0.0115	9913.ENSBTAP00000007845,9913.ENSBTAP00000008898,9913.ENSBTAP00000010649,9913.ENSBTAP00000015049,9913.ENSBTAP00000018675,9913.ENSBTAP00000018757,9913.ENSBTAP00000019865,9913.ENSBTAP00000026836,9913.ENSBTAP00000027593,9913.ENSBTAP00000028430,9913.ENSBTAP00000053239,9913.ENSBTAP00000056271,9913.ENSBTAP00000058842,9913.ENSBTAP00000073589	PIK3R5,SH3RF2,EDN1,EMILIN1,ANGPT1,CCL8,IL6,TEK,RAMP3,CCL20,HAND2,INAVA,FGFR1,NDRG2
GO:0016477	Cell migration	17	775	0.49	0.39	0.0157	9913.ENSBTAP00000001406,9913.ENSBTAP00000001642,9913.ENSBTAP00000008096,9913.ENSBTAP00000008254,9913.ENSBTAP00000010649,9913.ENSBTAP00000015049,9913.ENSBTAP00000015730,9913.ENSBTAP00000015885,9913.ENSBTAP00000018757,9913.ENSBTAP00000018998,9913.ENSBTAP00000022075,9913.ENSBTAP00000027661,9913.ENSBTAP00000028430,9913.ENSBTAP00000034473,9913.ENSBTAP00000053239,9913.ENSBTAP00000066609,9913.ENSBTAP000…	CXCR4,PLAT,CCRL2,VSTM4,EDN1,EMILIN1,FYN,NRP2,CCL8,RHOC,FMNL3,SELP,CCL20,ITGA1,HAND2,FERMT1,PLAU
GO:0030198	Extracellular matrix organization	9	236	0.73	0.41	0.0211	9913.ENSBTAP00000007904,9913.ENSBTAP00000009531,9913.ENSBTAP00000009759,9913.ENSBTAP00000015049,9913.ENSBTAP00000020045,9913.ENSBTAP00000021014,9913.ENSBTAP00000026503,9913.ENSBTAP00000046488,9913.ENSBTAP00000066609	NFKB2,NID1,TNFRSF11B,EMILIN1,MMP13,MMP1,HAS2,LOC112441463,FERMT1
GO:0051130	Positive regulation of cellular component organization	17	813	0.47	0.35	0.0243	9913.ENSBTAP00000010649,9913.ENSBTAP00000015049,9913.ENSBTAP00000015730,9913.ENSBTAP00000016333,9913.ENSBTAP00000017446,9913.ENSBTAP00000018675,9913.ENSBTAP00000018998,9913.ENSBTAP00000019840,9913.ENSBTAP00000019865,9913.ENSBTAP00000020009,9913.ENSBTAP00000026836,9913.ENSBTAP00000028610,9913.ENSBTAP00000049519,9913.ENSBTAP00000053437,9913.ENSBTAP00000057415,9913.ENSBTAP00000058067,9913.ENSBTAP000…	EDN1,EMILIN1,FYN,ROR1,PLAUR,ANGPT1,RHOC,ABCA3,IL6,CD14,TEK,CSF3,SRPX2,NAV3,DZIP1,HAP1,FERMT1
GO:0006022	Aminoglycan metabolic process	6	97	0.94	0.4	0.028	9913.ENSBTAP00000014069,9913.ENSBTAP00000018675,9913.ENSBTAP00000020766,9913.ENSBTAP00000026503,9913.ENSBTAP00000063937,9913.ENSBTAP00000073667	CHST11,ANGPT1,IMPAD1,HAS2,PGLYRP3,CHI3L2
GO:0006955	Immune response	19	995	0.43	0.34	0.028	9913.ENSBTAP00000001371,9913.ENSBTAP00000001406,9913.ENSBTAP00000005745,9913.ENSBTAP00000007904,9913.ENSBTAP00000008096,9913.ENSBTAP00000015730,9913.ENSBTAP00000018757,9913.ENSBTAP00000019052,9913.ENSBTAP00000019865,9913.ENSBTAP00000020009,9913.ENSBTAP00000027388,9913.ENSBTAP00000028430,9913.ENSBTAP00000028610,9913.ENSBTAP00000029311,9913.ENSBTAP00000056271,9913.ENSBTAP00000063937,9913.ENSBTAP000…	IL18R1,CXCR4,IL23A,NFKB2,CCRL2,FYN,CCL8,LOC512548,IL6,CD14,AIF1,CCL20,CSF3,IL37,INAVA,PGLYRP3,C1S,C1R,IL1RN
GO:0007166	Cell surface receptor signaling pathway	27	1748	0.34	0.31	0.0305	9913.ENSBTAP00000001371,9913.ENSBTAP00000001406,9913.ENSBTAP00000001642,9913.ENSBTAP00000008096,9913.ENSBTAP00000008322,9913.ENSBTAP00000010649,9913.ENSBTAP00000014069,9913.ENSBTAP00000015730,9913.ENSBTAP00000015885,9913.ENSBTAP00000016333,9913.ENSBTAP00000017446,9913.ENSBTAP00000018675,9913.ENSBTAP00000018757,9913.ENSBTAP00000018961,9913.ENSBTAP00000019865,9913.ENSBTAP00000020009,9913.ENSBTAP000…	IL18R1,CXCR4,PLAT,CCRL2,IL1R2,EDN1,CHST11,FYN,NRP2,ROR1,PLAUR,ANGPT1,CCL8,UNC5B,IL6,CD14,TEK,CCL20,IL37,ITGA1,TMPRSS6,DZIP1,HAP1,FGFR1,CACNB3,FERMT1,NDRG2
GO:0006954	Inflammatory response	10	322	0.64	0.35	0.0359	9913.ENSBTAP00000005745,9913.ENSBTAP00000008096,9913.ENSBTAP00000018757,9913.ENSBTAP00000019865,9913.ENSBTAP00000020009,9913.ENSBTAP00000027388,9913.ENSBTAP00000027661,9913.ENSBTAP00000028430,9913.ENSBTAP00000029311,9913.ENSBTAP00000071338	IL23A,CCRL2,CCL8,IL6,CD14,AIF1,SELP,CCL20,IL37,IL1RN
GO:0007275	Multicellular organism development	40	3178	0.25	0.27	0.0453	9913.ENSBTAP00000001371,9913.ENSBTAP00000001406,9913.ENSBTAP00000005003,9913.ENSBTAP00000005529,9913.ENSBTAP00000007904,9913.ENSBTAP00000008254,9913.ENSBTAP00000009531,9913.ENSBTAP00000009698,9913.ENSBTAP00000010649,9913.ENSBTAP00000014069,9913.ENSBTAP00000015049,9913.ENSBTAP00000015730,9913.ENSBTAP00000015885,9913.ENSBTAP00000018675,9913.ENSBTAP00000018961,9913.ENSBTAP00000019840,9913.ENSBTAP000…	IL18R1,CXCR4,ADAM19,ESM1,NFKB2,VSTM4,NID1,LHFPL2,EDN1,CHST11,EMILIN1,FYN,NRP2,ANGPT1,UNC5B,ABCA3,IL6,MMP13,IMPAD1,RHOJ,HAS2,CLMP,TEK,AGR2,ZEB1,TMEM176B,SRPX2,GJB6,HAND2,NAV3,F1N764_BOVIN,GPRIN2,GPRIN3,DZIP1,HAP1,VCAN,RIPPLY3,MAP1A,NDRG2,SOX5
GO:0048518	Positive regulation of biological process	57	5195	0.19	0.26	0.0484	9913.ENSBTAP00000001371,9913.ENSBTAP00000001406,9913.ENSBTAP00000005003,9913.ENSBTAP00000005529,9913.ENSBTAP00000005745,9913.ENSBTAP00000007845,9913.ENSBTAP00000007904,9913.ENSBTAP00000008898,9913.ENSBTAP00000009531,9913.ENSBTAP00000009698,9913.ENSBTAP00000010649,9913.ENSBTAP00000015049,9913.ENSBTAP00000015730,9913.ENSBTAP00000016333,9913.ENSBTAP00000017446,9913.ENSBTAP00000018675,9913.ENSBTAP000…	IL18R1,CXCR4,ADAM19,ESM1,IL23A,PIK3R5,NFKB2,SH3RF2,NID1,LHFPL2,EDN1,EMILIN1,FYN,ROR1,PLAUR,ANGPT1,CCL8,UNC5B,RHOC,ABCA3,IL6,CD14,PCOLCE2,RHOJ,PIK3AP1,HAS2,TEK,NFKB1,AIF1,RAMP3,SELP,CCL20,CSF3,IL37,AGR2,ITGA1,ZEB1,KCNB1,TMPRSS6,SRPX2,CFTR,HAND2,NAV3,INAVA,DZIP1,HAP1,FGFR1,CACNB3,SLC24A1,PLA2R1,C1S,FERMT1,C1R,GSAP,CD47,PLAU,SOX5

## Sheet: Table S10.
Supplementary table S10. Biological process gene ontologies enriched in DEGs (protein-coding, padj <0.05 and Log2FoldChange >1 or <-1) elicited by rbCAPG in bovine endometrial stromal cells cultured in the 3D bovine endometrium-on-a-chip when compared to vehicle control samples (FDR<0.05). Table produced in STRING DB (string-db.org).
#term ID	term description	observed gene count	background gene count	strength	signal	false discovery rate	matching proteins in your network (IDs)	matching proteins in your network (labels)
GO:0006954	Inflammatory response	16	322	1.3	2.41	1.6e-12	9913.ENSBTAP00000005975,9913.ENSBTAP00000008096,9913.ENSBTAP00000009062,9913.ENSBTAP00000012939,9913.ENSBTAP00000014591,9913.ENSBTAP00000018774,9913.ENSBTAP00000019865,9913.ENSBTAP00000022199,9913.ENSBTAP00000022366,9913.ENSBTAP00000026275,9913.ENSBTAP00000027630,9913.ENSBTAP00000028430,9913.ENSBTAP00000039327,9913.ENSBTAP00000043331,9913.ENSBTAP00000057004,9913.ENSBTAP00000064348	OLR1,CCRL2,NOS2,CXCL5,NFKBIZ,PTGS2,IL6,SLAMF8,GRO1,CXCL8,CD40,CCL20,CXCL2,CXCL3,CX3CL1,SAA3
GO:0071222	Cellular response to lipopolysaccharide	12	117	1.61	3.03	2.34e-12	9913.ENSBTAP00000009062,9913.ENSBTAP00000011390,9913.ENSBTAP00000012939,9913.ENSBTAP00000015041,9913.ENSBTAP00000016836,9913.ENSBTAP00000019865,9913.ENSBTAP00000022183,9913.ENSBTAP00000022366,9913.ENSBTAP00000026275,9913.ENSBTAP00000039327,9913.ENSBTAP00000043331,9913.ENSBTAP00000072859	NOS2,PDE4B,CXCL5,ZC3H12A,TNIP1,IL6,NFKBIA,GRO1,CXCL8,CXCL2,CXCL3,TNFAIP3
GO:0030595	Leukocyte chemotaxis	10	106	1.57	2.51	5.12e-10	9913.ENSBTAP00000011390,9913.ENSBTAP00000012939,9913.ENSBTAP00000022199,9913.ENSBTAP00000022366,9913.ENSBTAP00000024371,9913.ENSBTAP00000026275,9913.ENSBTAP00000028430,9913.ENSBTAP00000039327,9913.ENSBTAP00000043331,9913.ENSBTAP00000057004	PDE4B,CXCL5,SLAMF8,GRO1,CXCL16,CXCL8,CCL20,CXCL2,CXCL3,CX3CL1
GO:0034097	Response to cytokine	17	653	1.01	1.57	5.42e-10	9913.ENSBTAP00000008096,9913.ENSBTAP00000009062,9913.ENSBTAP00000012939,9913.ENSBTAP00000015041,9913.ENSBTAP00000018774,9913.ENSBTAP00000019865,9913.ENSBTAP00000022183,9913.ENSBTAP00000022366,9913.ENSBTAP00000024371,9913.ENSBTAP00000026275,9913.ENSBTAP00000027630,9913.ENSBTAP00000028430,9913.ENSBTAP00000028610,9913.ENSBTAP00000039327,9913.ENSBTAP00000041732,9913.ENSBTAP00000043331,9913.ENSBTAP000…	CCRL2,NOS2,CXCL5,ZC3H12A,PTGS2,IL6,NFKBIA,GRO1,CXCL16,CXCL8,CD40,CCL20,CSF3,CXCL2,IRF1,CXCL3,CX3CL1
GO:0071396	Cellular response to lipid	13	288	1.25	2	5.92e-10	9913.ENSBTAP00000009062,9913.ENSBTAP00000010892,9913.ENSBTAP00000011390,9913.ENSBTAP00000012939,9913.ENSBTAP00000015041,9913.ENSBTAP00000016836,9913.ENSBTAP00000019865,9913.ENSBTAP00000022183,9913.ENSBTAP00000022366,9913.ENSBTAP00000026275,9913.ENSBTAP00000039327,9913.ENSBTAP00000043331,9913.ENSBTAP00000072859	NOS2,HNF4G,PDE4B,CXCL5,ZC3H12A,TNIP1,IL6,NFKBIA,GRO1,CXCL8,CXCL2,CXCL3,TNFAIP3
GO:0071345	Cellular response to cytokine stimulus	16	597	1.03	1.55	1.55e-09	9913.ENSBTAP00000008096,9913.ENSBTAP00000009062,9913.ENSBTAP00000012939,9913.ENSBTAP00000015041,9913.ENSBTAP00000018774,9913.ENSBTAP00000019865,9913.ENSBTAP00000022183,9913.ENSBTAP00000022366,9913.ENSBTAP00000026275,9913.ENSBTAP00000027630,9913.ENSBTAP00000028430,9913.ENSBTAP00000028610,9913.ENSBTAP00000039327,9913.ENSBTAP00000041732,9913.ENSBTAP00000043331,9913.ENSBTAP00000057004	CCRL2,NOS2,CXCL5,ZC3H12A,PTGS2,IL6,NFKBIA,GRO1,CXCL8,CD40,CCL20,CSF3,CXCL2,IRF1,CXCL3,CX3CL1
GO:1990869	Cellular response to chemokine	9	81	1.65	2.49	1.55e-09	9913.ENSBTAP00000008096,9913.ENSBTAP00000012939,9913.ENSBTAP00000015041,9913.ENSBTAP00000022366,9913.ENSBTAP00000026275,9913.ENSBTAP00000028430,9913.ENSBTAP00000039327,9913.ENSBTAP00000043331,9913.ENSBTAP00000057004	CCRL2,CXCL5,ZC3H12A,GRO1,CXCL8,CCL20,CXCL2,CXCL3,CX3CL1
GO:0006952	Defense response	19	1009	0.87	1.27	2.69e-09	9913.ENSBTAP00000000849,9913.ENSBTAP00000005975,9913.ENSBTAP00000008096,9913.ENSBTAP00000009062,9913.ENSBTAP00000012939,9913.ENSBTAP00000014591,9913.ENSBTAP00000018774,9913.ENSBTAP00000019865,9913.ENSBTAP00000022199,9913.ENSBTAP00000022366,9913.ENSBTAP00000024371,9913.ENSBTAP00000026275,9913.ENSBTAP00000027630,9913.ENSBTAP00000028430,9913.ENSBTAP00000039327,9913.ENSBTAP00000041732,9913.ENSBTAP000…	ADAMTS5,OLR1,CCRL2,NOS2,CXCL5,NFKBIZ,PTGS2,IL6,SLAMF8,GRO1,CXCL16,CXCL8,CD40,CCL20,CXCL2,IRF1,CXCL3,CX3CL1,SAA3
GO:0060326	Cell chemotaxis	11	192	1.36	2.07	2.69e-09	9913.ENSBTAP00000008096,9913.ENSBTAP00000011390,9913.ENSBTAP00000012939,9913.ENSBTAP00000022199,9913.ENSBTAP00000022366,9913.ENSBTAP00000024371,9913.ENSBTAP00000026275,9913.ENSBTAP00000028430,9913.ENSBTAP00000039327,9913.ENSBTAP00000043331,9913.ENSBTAP00000057004	CCRL2,PDE4B,CXCL5,SLAMF8,GRO1,CXCL16,CXCL8,CCL20,CXCL2,CXCL3,CX3CL1
GO:0051707	Response to other organism	19	1018	0.87	1.26	2.71e-09	9913.ENSBTAP00000000849,9913.ENSBTAP00000009062,9913.ENSBTAP00000011390,9913.ENSBTAP00000012939,9913.ENSBTAP00000015041,9913.ENSBTAP00000016836,9913.ENSBTAP00000018774,9913.ENSBTAP00000019865,9913.ENSBTAP00000022183,9913.ENSBTAP00000022366,9913.ENSBTAP00000024371,9913.ENSBTAP00000026275,9913.ENSBTAP00000027630,9913.ENSBTAP00000028430,9913.ENSBTAP00000039327,9913.ENSBTAP00000041732,9913.ENSBTAP000…	ADAMTS5,NOS2,PDE4B,CXCL5,ZC3H12A,TNIP1,PTGS2,IL6,NFKBIA,GRO1,CXCL16,CXCL8,CD40,CCL20,CXCL2,IRF1,CXCL3,CX3CL1,TNFAIP3
GO:0002376	Immune system process	23	1711	0.73	1.02	4.7e-09	9913.ENSBTAP00000005975,9913.ENSBTAP00000007904,9913.ENSBTAP00000008096,9913.ENSBTAP00000009062,9913.ENSBTAP00000011390,9913.ENSBTAP00000012939,9913.ENSBTAP00000014591,9913.ENSBTAP00000015041,9913.ENSBTAP00000019865,9913.ENSBTAP00000022199,9913.ENSBTAP00000022366,9913.ENSBTAP00000024371,9913.ENSBTAP00000026275,9913.ENSBTAP00000027630,9913.ENSBTAP00000028430,9913.ENSBTAP00000028610,9913.ENSBTAP000…	OLR1,NFKB2,CCRL2,NOS2,PDE4B,CXCL5,NFKBIZ,ZC3H12A,IL6,SLAMF8,GRO1,CXCL16,CXCL8,CD40,CCL20,CSF3,TNFSF15,CXCL2,IRF1,CXCL3,CX3CL1,RBM47,TNFAIP3
GO:0030593	Neutrophil chemotaxis	8	62	1.71	2.43	5.25e-09	9913.ENSBTAP00000011390,9913.ENSBTAP00000012939,9913.ENSBTAP00000022366,9913.ENSBTAP00000026275,9913.ENSBTAP00000028430,9913.ENSBTAP00000039327,9913.ENSBTAP00000043331,9913.ENSBTAP00000057004	PDE4B,CXCL5,GRO1,CXCL8,CCL20,CXCL2,CXCL3,CX3CL1
GO:0070098	Chemokine-mediated signaling pathway	8	73	1.64	2.25	1.51e-08	9913.ENSBTAP00000008096,9913.ENSBTAP00000012939,9913.ENSBTAP00000022366,9913.ENSBTAP00000026275,9913.ENSBTAP00000028430,9913.ENSBTAP00000039327,9913.ENSBTAP00000043331,9913.ENSBTAP00000057004	CCRL2,CXCL5,GRO1,CXCL8,CCL20,CXCL2,CXCL3,CX3CL1
GO:0071310	Cellular response to organic substance	21	1571	0.73	0.97	3.89e-08	9913.ENSBTAP00000008096,9913.ENSBTAP00000009062,9913.ENSBTAP00000010892,9913.ENSBTAP00000011390,9913.ENSBTAP00000012939,9913.ENSBTAP00000015041,9913.ENSBTAP00000016836,9913.ENSBTAP00000018774,9913.ENSBTAP00000019865,9913.ENSBTAP00000022183,9913.ENSBTAP00000022366,9913.ENSBTAP00000025599,9913.ENSBTAP00000026275,9913.ENSBTAP00000027630,9913.ENSBTAP00000028430,9913.ENSBTAP00000028610,9913.ENSBTAP000…	CCRL2,NOS2,HNF4G,PDE4B,CXCL5,ZC3H12A,TNIP1,PTGS2,IL6,NFKBIA,GRO1,SLC39A14,CXCL8,CD40,CCL20,CSF3,CXCL2,IRF1,CXCL3,CX3CL1,TNFAIP3
GO:0070887	Cellular response to chemical stimulus	23	2061	0.65	0.85	1.18e-07	9913.ENSBTAP00000008096,9913.ENSBTAP00000009062,9913.ENSBTAP00000010892,9913.ENSBTAP00000011390,9913.ENSBTAP00000012939,9913.ENSBTAP00000015041,9913.ENSBTAP00000016836,9913.ENSBTAP00000018774,9913.ENSBTAP00000019865,9913.ENSBTAP00000022183,9913.ENSBTAP00000022199,9913.ENSBTAP00000022366,9913.ENSBTAP00000024371,9913.ENSBTAP00000025599,9913.ENSBTAP00000026275,9913.ENSBTAP00000027630,9913.ENSBTAP000…	CCRL2,NOS2,HNF4G,PDE4B,CXCL5,ZC3H12A,TNIP1,PTGS2,IL6,NFKBIA,SLAMF8,GRO1,CXCL16,SLC39A14,CXCL8,CD40,CCL20,CSF3,CXCL2,IRF1,CXCL3,CX3CL1,TNFAIP3
GO:0009617	Response to bacterium	13	528	0.99	1.28	2.64e-07	9913.ENSBTAP00000000849,9913.ENSBTAP00000009062,9913.ENSBTAP00000011390,9913.ENSBTAP00000012939,9913.ENSBTAP00000015041,9913.ENSBTAP00000016836,9913.ENSBTAP00000019865,9913.ENSBTAP00000022183,9913.ENSBTAP00000022366,9913.ENSBTAP00000026275,9913.ENSBTAP00000039327,9913.ENSBTAP00000043331,9913.ENSBTAP00000072859	ADAMTS5,NOS2,PDE4B,CXCL5,ZC3H12A,TNIP1,IL6,NFKBIA,GRO1,CXCL8,CXCL2,CXCL3,TNFAIP3
GO:0009605	Response to external stimulus	21	1780	0.67	0.86	3.29e-07	9913.ENSBTAP00000000849,9913.ENSBTAP00000008096,9913.ENSBTAP00000009062,9913.ENSBTAP00000011390,9913.ENSBTAP00000012939,9913.ENSBTAP00000015041,9913.ENSBTAP00000016836,9913.ENSBTAP00000018774,9913.ENSBTAP00000019865,9913.ENSBTAP00000022183,9913.ENSBTAP00000022199,9913.ENSBTAP00000022366,9913.ENSBTAP00000024371,9913.ENSBTAP00000026275,9913.ENSBTAP00000027630,9913.ENSBTAP00000028430,9913.ENSBTAP000…	ADAMTS5,CCRL2,NOS2,PDE4B,CXCL5,ZC3H12A,TNIP1,PTGS2,IL6,NFKBIA,SLAMF8,GRO1,CXCL16,CXCL8,CD40,CCL20,CXCL2,IRF1,CXCL3,CX3CL1,TNFAIP3
GO:0010033	Response to organic substance	22	1981	0.64	0.82	3.31e-07	9913.ENSBTAP00000008096,9913.ENSBTAP00000009062,9913.ENSBTAP00000010892,9913.ENSBTAP00000011390,9913.ENSBTAP00000012939,9913.ENSBTAP00000015041,9913.ENSBTAP00000016836,9913.ENSBTAP00000018774,9913.ENSBTAP00000019865,9913.ENSBTAP00000022183,9913.ENSBTAP00000022366,9913.ENSBTAP00000024371,9913.ENSBTAP00000025599,9913.ENSBTAP00000026275,9913.ENSBTAP00000027630,9913.ENSBTAP00000028430,9913.ENSBTAP000…	CCRL2,NOS2,HNF4G,PDE4B,CXCL5,ZC3H12A,TNIP1,PTGS2,IL6,NFKBIA,GRO1,CXCL16,SLC39A14,CXCL8,CD40,CCL20,CSF3,CXCL2,IRF1,CXCL3,CX3CL1,TNFAIP3
GO:0019221	Cytokine-mediated signaling pathway	11	339	1.11	1.41	3.67e-07	9913.ENSBTAP00000008096,9913.ENSBTAP00000012939,9913.ENSBTAP00000019865,9913.ENSBTAP00000022183,9913.ENSBTAP00000022366,9913.ENSBTAP00000026275,9913.ENSBTAP00000028430,9913.ENSBTAP00000039327,9913.ENSBTAP00000041732,9913.ENSBTAP00000043331,9913.ENSBTAP00000057004	CCRL2,CXCL5,IL6,NFKBIA,GRO1,CXCL8,CCL20,CXCL2,IRF1,CXCL3,CX3CL1
GO:0006955	Immune response	16	995	0.81	1	7.72e-07	9913.ENSBTAP00000007904,9913.ENSBTAP00000008096,9913.ENSBTAP00000009062,9913.ENSBTAP00000012939,9913.ENSBTAP00000019865,9913.ENSBTAP00000022366,9913.ENSBTAP00000024371,9913.ENSBTAP00000026275,9913.ENSBTAP00000027630,9913.ENSBTAP00000028430,9913.ENSBTAP00000028610,9913.ENSBTAP00000036310,9913.ENSBTAP00000039327,9913.ENSBTAP00000041732,9913.ENSBTAP00000043331,9913.ENSBTAP00000057004	NFKB2,CCRL2,NOS2,CXCL5,IL6,GRO1,CXCL16,CXCL8,CD40,CCL20,CSF3,TNFSF15,CXCL2,IRF1,CXCL3,CX3CL1
GO:1901701	Cellular response to oxygen-containing compound	13	721	0.86	0.96	8.06e-06	9913.ENSBTAP00000009062,9913.ENSBTAP00000011390,9913.ENSBTAP00000012939,9913.ENSBTAP00000015041,9913.ENSBTAP00000016836,9913.ENSBTAP00000019865,9913.ENSBTAP00000022183,9913.ENSBTAP00000022366,9913.ENSBTAP00000025599,9913.ENSBTAP00000026275,9913.ENSBTAP00000039327,9913.ENSBTAP00000043331,9913.ENSBTAP00000072859	NOS2,PDE4B,CXCL5,ZC3H12A,TNIP1,IL6,NFKBIA,GRO1,SLC39A14,CXCL8,CXCL2,CXCL3,TNFAIP3
GO:0071347	Cellular response to interleukin-1	6	74	1.51	1.42	1.62e-05	9913.ENSBTAP00000015041,9913.ENSBTAP00000018774,9913.ENSBTAP00000026275,9913.ENSBTAP00000027630,9913.ENSBTAP00000028430,9913.ENSBTAP00000057004	ZC3H12A,PTGS2,CXCL8,CD40,CCL20,CX3CL1
GO:0016477	Cell migration	13	775	0.82	0.9	1.76e-05	9913.ENSBTAP00000008096,9913.ENSBTAP00000011390,9913.ENSBTAP00000012939,9913.ENSBTAP00000022199,9913.ENSBTAP00000022366,9913.ENSBTAP00000024371,9913.ENSBTAP00000024996,9913.ENSBTAP00000026275,9913.ENSBTAP00000028430,9913.ENSBTAP00000039327,9913.ENSBTAP00000043331,9913.ENSBTAP00000057004,9913.ENSBTAP00000072859	CCRL2,PDE4B,CXCL5,SLAMF8,GRO1,CXCL16,RND1,CXCL8,CCL20,CXCL2,CXCL3,CX3CL1,TNFAIP3
GO:0098542	Defense response to other organism	13	775	0.82	0.9	1.76e-05	9913.ENSBTAP00000000849,9913.ENSBTAP00000009062,9913.ENSBTAP00000012939,9913.ENSBTAP00000019865,9913.ENSBTAP00000022366,9913.ENSBTAP00000024371,9913.ENSBTAP00000026275,9913.ENSBTAP00000027630,9913.ENSBTAP00000028430,9913.ENSBTAP00000039327,9913.ENSBTAP00000041732,9913.ENSBTAP00000043331,9913.ENSBTAP00000057004	ADAMTS5,NOS2,CXCL5,IL6,GRO1,CXCL16,CXCL8,CD40,CCL20,CXCL2,IRF1,CXCL3,CX3CL1
GO:0034612	Response to tumor necrosis factor	7	142	1.29	1.25	2.76e-05	9913.ENSBTAP00000015041,9913.ENSBTAP00000022183,9913.ENSBTAP00000024371,9913.ENSBTAP00000026275,9913.ENSBTAP00000027630,9913.ENSBTAP00000028430,9913.ENSBTAP00000057004	ZC3H12A,NFKBIA,CXCL16,CXCL8,CD40,CCL20,CX3CL1
GO:2000026	Regulation of multicellular organismal development	14	1036	0.73	0.76	6.22e-05	9913.ENSBTAP00000009759,9913.ENSBTAP00000012910,9913.ENSBTAP00000014591,9913.ENSBTAP00000015041,9913.ENSBTAP00000018774,9913.ENSBTAP00000019865,9913.ENSBTAP00000022183,9913.ENSBTAP00000022199,9913.ENSBTAP00000026275,9913.ENSBTAP00000027630,9913.ENSBTAP00000028574,9913.ENSBTAP00000028610,9913.ENSBTAP00000041732,9913.ENSBTAP00000073512	TNFRSF11B,SCIN,NFKBIZ,ZC3H12A,PTGS2,IL6,NFKBIA,SLAMF8,CXCL8,CD40,MAFF,CSF3,IRF1,AHI1
GO:0006950	Response to stress	21	2527	0.52	0.57	9.96e-05	9913.ENSBTAP00000000849,9913.ENSBTAP00000005975,9913.ENSBTAP00000008096,9913.ENSBTAP00000009062,9913.ENSBTAP00000012939,9913.ENSBTAP00000014591,9913.ENSBTAP00000015041,9913.ENSBTAP00000018774,9913.ENSBTAP00000019865,9913.ENSBTAP00000022199,9913.ENSBTAP00000022366,9913.ENSBTAP00000024371,9913.ENSBTAP00000026275,9913.ENSBTAP00000027630,9913.ENSBTAP00000028430,9913.ENSBTAP00000039327,9913.ENSBTAP000…	ADAMTS5,OLR1,CCRL2,NOS2,CXCL5,NFKBIZ,ZC3H12A,PTGS2,IL6,SLAMF8,GRO1,CXCL16,CXCL8,CD40,CCL20,CXCL2,IRF1,CXCL3,CX3CL1,SAA3,TNFAIP3
GO:0023052	Signaling	30	5005	0.38	0.46	0.00011	9913.ENSBTAP00000006804,9913.ENSBTAP00000007904,9913.ENSBTAP00000008096,9913.ENSBTAP00000009062,9913.ENSBTAP00000009759,9913.ENSBTAP00000010892,9913.ENSBTAP00000011390,9913.ENSBTAP00000012939,9913.ENSBTAP00000014591,9913.ENSBTAP00000015041,9913.ENSBTAP00000016836,9913.ENSBTAP00000018774,9913.ENSBTAP00000019865,9913.ENSBTAP00000020710,9913.ENSBTAP00000022183,9913.ENSBTAP00000022366,9913.ENSBTAP000…	STX19,NFKB2,CCRL2,NOS2,TNFRSF11B,HNF4G,PDE4B,CXCL5,NFKBIZ,ZC3H12A,TNIP1,PTGS2,IL6,GPR84,NFKBIA,GRO1,CXCL16,RND1,SLC39A14,CXCL8,CD40,CCL20,CSF3,TNFSF15,CXCL2,IRF1,CXCL3,CX3CL1,MAP3K8,AHI1
GO:0034341	Response to interferon-gamma	6	108	1.34	1.14	0.00011	9913.ENSBTAP00000009062,9913.ENSBTAP00000024371,9913.ENSBTAP00000027630,9913.ENSBTAP00000028430,9913.ENSBTAP00000041732,9913.ENSBTAP00000057004	NOS2,CXCL16,CD40,CCL20,IRF1,CX3CL1
GO:0007154	Cell communication	30	5090	0.37	0.45	0.00015	9913.ENSBTAP00000006804,9913.ENSBTAP00000007904,9913.ENSBTAP00000008096,9913.ENSBTAP00000009062,9913.ENSBTAP00000009759,9913.ENSBTAP00000010892,9913.ENSBTAP00000011390,9913.ENSBTAP00000012939,9913.ENSBTAP00000014591,9913.ENSBTAP00000015041,9913.ENSBTAP00000016836,9913.ENSBTAP00000018774,9913.ENSBTAP00000019865,9913.ENSBTAP00000020710,9913.ENSBTAP00000022183,9913.ENSBTAP00000022366,9913.ENSBTAP000…	STX19,NFKB2,CCRL2,NOS2,TNFRSF11B,HNF4G,PDE4B,CXCL5,NFKBIZ,ZC3H12A,TNIP1,PTGS2,IL6,GPR84,NFKBIA,GRO1,CXCL16,RND1,SLC39A14,CXCL8,CD40,CCL20,CSF3,TNFSF15,CXCL2,IRF1,CXCL3,CX3CL1,MAP3K8,AHI1
GO:0061844	Antimicrobial humoral immune response mediated by antimicrobial peptide	5	60	1.52	1.17	0.00016	9913.ENSBTAP00000012939,9913.ENSBTAP00000022366,9913.ENSBTAP00000026275,9913.ENSBTAP00000039327,9913.ENSBTAP00000043331	CXCL5,GRO1,CXCL8,CXCL2,CXCL3
GO:1903706	Regulation of hemopoiesis	8	282	1.05	0.95	0.00016	9913.ENSBTAP00000009759,9913.ENSBTAP00000012910,9913.ENSBTAP00000014591,9913.ENSBTAP00000015041,9913.ENSBTAP00000022183,9913.ENSBTAP00000022199,9913.ENSBTAP00000028610,9913.ENSBTAP00000041732	TNFRSF11B,SCIN,NFKBIZ,ZC3H12A,NFKBIA,SLAMF8,CSF3,IRF1
GO:0002682	Regulation of immune system process	14	1158	0.68	0.68	0.00019	9913.ENSBTAP00000009759,9913.ENSBTAP00000011390,9913.ENSBTAP00000012910,9913.ENSBTAP00000014591,9913.ENSBTAP00000015041,9913.ENSBTAP00000016836,9913.ENSBTAP00000019865,9913.ENSBTAP00000022183,9913.ENSBTAP00000022199,9913.ENSBTAP00000027630,9913.ENSBTAP00000028430,9913.ENSBTAP00000028610,9913.ENSBTAP00000041732,9913.ENSBTAP00000072859	TNFRSF11B,PDE4B,SCIN,NFKBIZ,ZC3H12A,TNIP1,IL6,NFKBIA,SLAMF8,CD40,CCL20,CSF3,IRF1,TNFAIP3
GO:0007166	Cell surface receptor signaling pathway	17	1748	0.59	0.6	0.0002	9913.ENSBTAP00000008096,9913.ENSBTAP00000011390,9913.ENSBTAP00000012939,9913.ENSBTAP00000014591,9913.ENSBTAP00000015041,9913.ENSBTAP00000019865,9913.ENSBTAP00000022183,9913.ENSBTAP00000022366,9913.ENSBTAP00000025599,9913.ENSBTAP00000026275,9913.ENSBTAP00000027630,9913.ENSBTAP00000028430,9913.ENSBTAP00000039327,9913.ENSBTAP00000041732,9913.ENSBTAP00000043331,9913.ENSBTAP00000057004,9913.ENSBTAP000…	CCRL2,PDE4B,CXCL5,NFKBIZ,ZC3H12A,IL6,NFKBIA,GRO1,SLC39A14,CXCL8,CD40,CCL20,CXCL2,IRF1,CXCL3,CX3CL1,AHI1
GO:0071356	Cellular response to tumor necrosis factor	6	124	1.28	1.05	0.00021	9913.ENSBTAP00000015041,9913.ENSBTAP00000022183,9913.ENSBTAP00000026275,9913.ENSBTAP00000027630,9913.ENSBTAP00000028430,9913.ENSBTAP00000057004	ZC3H12A,NFKBIA,CXCL8,CD40,CCL20,CX3CL1
GO:0051239	Regulation of multicellular organismal process	18	2039	0.55	0.56	0.00033	9913.ENSBTAP00000000849,9913.ENSBTAP00000009062,9913.ENSBTAP00000009759,9913.ENSBTAP00000011390,9913.ENSBTAP00000012910,9913.ENSBTAP00000014591,9913.ENSBTAP00000015041,9913.ENSBTAP00000018774,9913.ENSBTAP00000019865,9913.ENSBTAP00000022183,9913.ENSBTAP00000022199,9913.ENSBTAP00000026275,9913.ENSBTAP00000027630,9913.ENSBTAP00000028574,9913.ENSBTAP00000028610,9913.ENSBTAP00000041732,9913.ENSBTAP000…	ADAMTS5,NOS2,TNFRSF11B,PDE4B,SCIN,NFKBIZ,ZC3H12A,PTGS2,IL6,NFKBIA,SLAMF8,CXCL8,CD40,MAFF,CSF3,IRF1,TNFAIP3,AHI1
GO:0007165	Signal transduction	28	4740	0.37	0.43	0.00042	9913.ENSBTAP00000007904,9913.ENSBTAP00000008096,9913.ENSBTAP00000009062,9913.ENSBTAP00000009759,9913.ENSBTAP00000010892,9913.ENSBTAP00000011390,9913.ENSBTAP00000012939,9913.ENSBTAP00000014591,9913.ENSBTAP00000015041,9913.ENSBTAP00000016836,9913.ENSBTAP00000019865,9913.ENSBTAP00000020710,9913.ENSBTAP00000022183,9913.ENSBTAP00000022366,9913.ENSBTAP00000024371,9913.ENSBTAP00000024996,9913.ENSBTAP000…	NFKB2,CCRL2,NOS2,TNFRSF11B,HNF4G,PDE4B,CXCL5,NFKBIZ,ZC3H12A,TNIP1,IL6,GPR84,NFKBIA,GRO1,CXCL16,RND1,SLC39A14,CXCL8,CD40,CCL20,CSF3,TNFSF15,CXCL2,IRF1,CXCL3,CX3CL1,MAP3K8,AHI1
GO:0010604	Positive regulation of macromolecule metabolic process	21	2936	0.45	0.47	0.00091	9913.ENSBTAP00000000734,9913.ENSBTAP00000007904,9913.ENSBTAP00000009062,9913.ENSBTAP00000010892,9913.ENSBTAP00000011390,9913.ENSBTAP00000015041,9913.ENSBTAP00000016836,9913.ENSBTAP00000018774,9913.ENSBTAP00000019865,9913.ENSBTAP00000022183,9913.ENSBTAP00000026275,9913.ENSBTAP00000027630,9913.ENSBTAP00000028574,9913.ENSBTAP00000028610,9913.ENSBTAP00000034604,9913.ENSBTAP00000036310,9913.ENSBTAP000…	OCLN,NFKB2,NOS2,HNF4G,PDE4B,ZC3H12A,TNIP1,PTGS2,IL6,NFKBIA,CXCL8,CD40,MAFF,CSF3,BIRC3,TNFSF15,ARNTL2,IRF1,GSAP,TNFAIP3,AHI1
GO:0051716	Cellular response to stimulus	31	6131	0.3	0.36	0.0022	9913.ENSBTAP00000007904,9913.ENSBTAP00000008096,9913.ENSBTAP00000009062,9913.ENSBTAP00000009759,9913.ENSBTAP00000010892,9913.ENSBTAP00000011390,9913.ENSBTAP00000012939,9913.ENSBTAP00000014591,9913.ENSBTAP00000015041,9913.ENSBTAP00000016836,9913.ENSBTAP00000018774,9913.ENSBTAP00000019865,9913.ENSBTAP00000020710,9913.ENSBTAP00000022183,9913.ENSBTAP00000022199,9913.ENSBTAP00000022366,9913.ENSBTAP000…	NFKB2,CCRL2,NOS2,TNFRSF11B,HNF4G,PDE4B,CXCL5,NFKBIZ,ZC3H12A,TNIP1,PTGS2,IL6,GPR84,NFKBIA,SLAMF8,GRO1,CXCL16,RND1,SLC39A14,CXCL8,CD40,CCL20,CSF3,TNFSF15,CXCL2,IRF1,CXCL3,CX3CL1,MAP3K8,TNFAIP3,AHI1
GO:0048518	Positive regulation of biological process	28	5195	0.33	0.37	0.0025	9913.ENSBTAP00000000734,9913.ENSBTAP00000007904,9913.ENSBTAP00000009062,9913.ENSBTAP00000010892,9913.ENSBTAP00000011390,9913.ENSBTAP00000012910,9913.ENSBTAP00000014591,9913.ENSBTAP00000015041,9913.ENSBTAP00000016836,9913.ENSBTAP00000018774,9913.ENSBTAP00000019865,9913.ENSBTAP00000022183,9913.ENSBTAP00000024371,9913.ENSBTAP00000025599,9913.ENSBTAP00000026275,9913.ENSBTAP00000027630,9913.ENSBTAP000…	OCLN,NFKB2,NOS2,HNF4G,PDE4B,SCIN,NFKBIZ,ZC3H12A,TNIP1,PTGS2,IL6,NFKBIA,CXCL16,SLC39A14,CXCL8,CD40,CCL20,MAFF,CSF3,BIRC3,TNFSF15,ARNTL2,IRF1,PLA2G4A,CX3CL1,GSAP,TNFAIP3,AHI1
GO:0050793	Regulation of developmental process	16	1899	0.52	0.47	0.0025	9913.ENSBTAP00000009759,9913.ENSBTAP00000012910,9913.ENSBTAP00000014591,9913.ENSBTAP00000015041,9913.ENSBTAP00000018774,9913.ENSBTAP00000019865,9913.ENSBTAP00000022183,9913.ENSBTAP00000022199,9913.ENSBTAP00000024996,9913.ENSBTAP00000026275,9913.ENSBTAP00000027630,9913.ENSBTAP00000028574,9913.ENSBTAP00000028610,9913.ENSBTAP00000041732,9913.ENSBTAP00000072859,9913.ENSBTAP00000073512	TNFRSF11B,SCIN,NFKBIZ,ZC3H12A,PTGS2,IL6,NFKBIA,SLAMF8,RND1,CXCL8,CD40,MAFF,CSF3,IRF1,TNFAIP3,AHI1
GO:0050896	Response to stimulus	34	7350	0.26	0.33	0.0036	9913.ENSBTAP00000000849,9913.ENSBTAP00000005975,9913.ENSBTAP00000007904,9913.ENSBTAP00000008096,9913.ENSBTAP00000009062,9913.ENSBTAP00000009759,9913.ENSBTAP00000010892,9913.ENSBTAP00000011390,9913.ENSBTAP00000012939,9913.ENSBTAP00000014591,9913.ENSBTAP00000015041,9913.ENSBTAP00000016836,9913.ENSBTAP00000018774,9913.ENSBTAP00000019865,9913.ENSBTAP00000020710,9913.ENSBTAP00000022183,9913.ENSBTAP000…	ADAMTS5,OLR1,NFKB2,CCRL2,NOS2,TNFRSF11B,HNF4G,PDE4B,CXCL5,NFKBIZ,ZC3H12A,TNIP1,PTGS2,IL6,GPR84,NFKBIA,SLAMF8,GRO1,CXCL16,RND1,SLC39A14,CXCL8,CD40,CCL20,CSF3,TNFSF15,CXCL2,IRF1,CXCL3,CX3CL1,MAP3K8,SAA3,TNFAIP3,AHI1
GO:0042157	Lipoprotein metabolic process	5	127	1.19	0.71	0.004	9913.ENSBTAP00000005975,9913.ENSBTAP00000049096,9913.ENSBTAP00000068383,9913.ENSBTAP00000069060,9913.ENSBTAP00000072020	OLR1,LOC515697,LOC788334,LOC531557,LOC786352
GO:0002764	Immune response-regulating signaling pathway	6	223	1.03	0.65	0.0044	9913.ENSBTAP00000011390,9913.ENSBTAP00000014591,9913.ENSBTAP00000015041,9913.ENSBTAP00000016836,9913.ENSBTAP00000022183,9913.ENSBTAP00000027630	PDE4B,NFKBIZ,ZC3H12A,TNIP1,NFKBIA,CD40
GO:0045595	Regulation of cell differentiation	12	1164	0.61	0.48	0.0052	9913.ENSBTAP00000009759,9913.ENSBTAP00000012910,9913.ENSBTAP00000014591,9913.ENSBTAP00000015041,9913.ENSBTAP00000018774,9913.ENSBTAP00000019865,9913.ENSBTAP00000022183,9913.ENSBTAP00000022199,9913.ENSBTAP00000028574,9913.ENSBTAP00000028610,9913.ENSBTAP00000041732,9913.ENSBTAP00000073512	TNFRSF11B,SCIN,NFKBIZ,ZC3H12A,PTGS2,IL6,NFKBIA,SLAMF8,MAFF,CSF3,IRF1,AHI1
GO:0050865	Regulation of cell activation	8	498	0.81	0.54	0.0067	9913.ENSBTAP00000014591,9913.ENSBTAP00000015041,9913.ENSBTAP00000019865,9913.ENSBTAP00000022199,9913.ENSBTAP00000027630,9913.ENSBTAP00000041732,9913.ENSBTAP00000056878,9913.ENSBTAP00000072859	NFKBIZ,ZC3H12A,IL6,SLAMF8,CD40,IRF1,PLA2G4A,TNFAIP3
GO:0050727	Regulation of inflammatory response	6	246	0.99	0.59	0.0072	9913.ENSBTAP00000014591,9913.ENSBTAP00000016836,9913.ENSBTAP00000018774,9913.ENSBTAP00000019865,9913.ENSBTAP00000022183,9913.ENSBTAP00000072859	NFKBIZ,TNIP1,PTGS2,IL6,NFKBIA,TNFAIP3
GO:0051173	Positive regulation of nitrogen compound metabolic process	18	2640	0.43	0.37	0.0093	9913.ENSBTAP00000007904,9913.ENSBTAP00000009062,9913.ENSBTAP00000010892,9913.ENSBTAP00000015041,9913.ENSBTAP00000016836,9913.ENSBTAP00000018774,9913.ENSBTAP00000019865,9913.ENSBTAP00000022183,9913.ENSBTAP00000027630,9913.ENSBTAP00000028574,9913.ENSBTAP00000028610,9913.ENSBTAP00000034604,9913.ENSBTAP00000036310,9913.ENSBTAP00000040847,9913.ENSBTAP00000041732,9913.ENSBTAP00000072359,9913.ENSBTAP000…	NFKB2,NOS2,HNF4G,ZC3H12A,TNIP1,PTGS2,IL6,NFKBIA,CD40,MAFF,CSF3,BIRC3,TNFSF15,ARNTL2,IRF1,GSAP,TNFAIP3,AHI1
GO:0048522	Positive regulation of cellular process	25	4640	0.33	0.33	0.0094	9913.ENSBTAP00000000734,9913.ENSBTAP00000007904,9913.ENSBTAP00000009062,9913.ENSBTAP00000010892,9913.ENSBTAP00000012910,9913.ENSBTAP00000014591,9913.ENSBTAP00000015041,9913.ENSBTAP00000018774,9913.ENSBTAP00000019865,9913.ENSBTAP00000022183,9913.ENSBTAP00000024371,9913.ENSBTAP00000025599,9913.ENSBTAP00000026275,9913.ENSBTAP00000027630,9913.ENSBTAP00000028430,9913.ENSBTAP00000028574,9913.ENSBTAP000…	OCLN,NFKB2,NOS2,HNF4G,SCIN,NFKBIZ,ZC3H12A,PTGS2,IL6,NFKBIA,CXCL16,SLC39A14,CXCL8,CD40,CCL20,MAFF,CSF3,TNFSF15,ARNTL2,IRF1,PLA2G4A,CX3CL1,GSAP,TNFAIP3,AHI1
GO:0031328	Positive regulation of cellular biosynthetic process	14	1677	0.52	0.41	0.0095	9913.ENSBTAP00000007904,9913.ENSBTAP00000009062,9913.ENSBTAP00000010892,9913.ENSBTAP00000015041,9913.ENSBTAP00000018774,9913.ENSBTAP00000019865,9913.ENSBTAP00000022183,9913.ENSBTAP00000026275,9913.ENSBTAP00000027630,9913.ENSBTAP00000028574,9913.ENSBTAP00000028610,9913.ENSBTAP00000040847,9913.ENSBTAP00000041732,9913.ENSBTAP00000073512	NFKB2,NOS2,HNF4G,ZC3H12A,PTGS2,IL6,NFKBIA,CXCL8,CD40,MAFF,CSF3,ARNTL2,IRF1,AHI1
GO:0051249	Regulation of lymphocyte activation	7	396	0.85	0.51	0.011	9913.ENSBTAP00000014591,9913.ENSBTAP00000015041,9913.ENSBTAP00000019865,9913.ENSBTAP00000022199,9913.ENSBTAP00000027630,9913.ENSBTAP00000041732,9913.ENSBTAP00000072859	NFKBIZ,ZC3H12A,IL6,SLAMF8,CD40,IRF1,TNFAIP3
GO:0071346	Cellular response to interferon-gamma	4	82	1.29	0.61	0.011	9913.ENSBTAP00000009062,9913.ENSBTAP00000028430,9913.ENSBTAP00000041732,9913.ENSBTAP00000057004	NOS2,CCL20,IRF1,CX3CL1
GO:0045944	Positive regulation of transcription by RNA polymerase II	11	1078	0.61	0.43	0.0116	9913.ENSBTAP00000007904,9913.ENSBTAP00000010892,9913.ENSBTAP00000015041,9913.ENSBTAP00000019865,9913.ENSBTAP00000022183,9913.ENSBTAP00000027630,9913.ENSBTAP00000028574,9913.ENSBTAP00000028610,9913.ENSBTAP00000040847,9913.ENSBTAP00000041732,9913.ENSBTAP00000073512	NFKB2,HNF4G,ZC3H12A,IL6,NFKBIA,CD40,MAFF,CSF3,ARNTL2,IRF1,AHI1
GO:0050794	Regulation of cellular process	41	10613	0.19	0.27	0.013	9913.ENSBTAP00000000734,9913.ENSBTAP00000007904,9913.ENSBTAP00000008096,9913.ENSBTAP00000009062,9913.ENSBTAP00000009759,9913.ENSBTAP00000010892,9913.ENSBTAP00000011390,9913.ENSBTAP00000012910,9913.ENSBTAP00000012939,9913.ENSBTAP00000014591,9913.ENSBTAP00000015041,9913.ENSBTAP00000015092,9913.ENSBTAP00000016836,9913.ENSBTAP00000018501,9913.ENSBTAP00000018774,9913.ENSBTAP00000019865,9913.ENSBTAP000…	OCLN,NFKB2,CCRL2,NOS2,TNFRSF11B,HNF4G,PDE4B,SCIN,CXCL5,NFKBIZ,ZC3H12A,IER3,TNIP1,RRAD,PTGS2,IL6,GPR84,NFKBIA,SLAMF8,GRO1,CXCL16,RND1,SLC39A14,CXCL8,CD40,CCL20,MAFF,CSF3,VEPH1,BIRC3,TNFSF15,CXCL2,ARNTL2,IRF1,CXCL3,PLA2G4A,CX3CL1,MAP3K8,GSAP,TNFAIP3,AHI1
GO:0032310	Prostaglandin secretion	2	4	2.3	0.63	0.0149	9913.ENSBTAP00000009062,9913.ENSBTAP00000018774	NOS2,PTGS2
GO:0050729	Positive regulation of inflammatory response	4	90	1.25	0.57	0.0149	9913.ENSBTAP00000014591,9913.ENSBTAP00000018774,9913.ENSBTAP00000019865,9913.ENSBTAP00000022183	NFKBIZ,PTGS2,IL6,NFKBIA
GO:0065007	Biological regulation	44	12011	0.16	0.26	0.0152	9913.ENSBTAP00000000734,9913.ENSBTAP00000000849,9913.ENSBTAP00000006804,9913.ENSBTAP00000007904,9913.ENSBTAP00000008096,9913.ENSBTAP00000009062,9913.ENSBTAP00000009759,9913.ENSBTAP00000010892,9913.ENSBTAP00000011390,9913.ENSBTAP00000012910,9913.ENSBTAP00000012939,9913.ENSBTAP00000014591,9913.ENSBTAP00000015041,9913.ENSBTAP00000015092,9913.ENSBTAP00000016836,9913.ENSBTAP00000018501,9913.ENSBTAP000…	OCLN,ADAMTS5,STX19,NFKB2,CCRL2,NOS2,TNFRSF11B,HNF4G,PDE4B,SCIN,CXCL5,NFKBIZ,ZC3H12A,IER3,TNIP1,RRAD,PTGS2,IL6,GPR84,SLCO4A1,NFKBIA,SLAMF8,GRO1,CXCL16,RND1,SLC39A14,CXCL8,CD40,CCL20,MAFF,CSF3,VEPH1,BIRC3,TNFSF15,CXCL2,ARNTL2,IRF1,CXCL3,PLA2G4A,CX3CL1,MAP3K8,GSAP,TNFAIP3,AHI1
GO:0006869	Lipid transport	6	306	0.89	0.47	0.02	9913.ENSBTAP00000009062,9913.ENSBTAP00000018774,9913.ENSBTAP00000049096,9913.ENSBTAP00000068383,9913.ENSBTAP00000069060,9913.ENSBTAP00000072020	NOS2,PTGS2,LOC515697,LOC788334,LOC531557,LOC786352
GO:0031347	Regulation of defense response	7	443	0.8	0.45	0.02	9913.ENSBTAP00000014591,9913.ENSBTAP00000015041,9913.ENSBTAP00000016836,9913.ENSBTAP00000018774,9913.ENSBTAP00000019865,9913.ENSBTAP00000022183,9913.ENSBTAP00000072859	NFKBIZ,ZC3H12A,TNIP1,PTGS2,IL6,NFKBIA,TNFAIP3
GO:0050789	Regulation of biological process	42	11260	0.17	0.25	0.0212	9913.ENSBTAP00000000734,9913.ENSBTAP00000000849,9913.ENSBTAP00000007904,9913.ENSBTAP00000008096,9913.ENSBTAP00000009062,9913.ENSBTAP00000009759,9913.ENSBTAP00000010892,9913.ENSBTAP00000011390,9913.ENSBTAP00000012910,9913.ENSBTAP00000012939,9913.ENSBTAP00000014591,9913.ENSBTAP00000015041,9913.ENSBTAP00000015092,9913.ENSBTAP00000016836,9913.ENSBTAP00000018501,9913.ENSBTAP00000018774,9913.ENSBTAP000…	OCLN,ADAMTS5,NFKB2,CCRL2,NOS2,TNFRSF11B,HNF4G,PDE4B,SCIN,CXCL5,NFKBIZ,ZC3H12A,IER3,TNIP1,RRAD,PTGS2,IL6,GPR84,NFKBIA,SLAMF8,GRO1,CXCL16,RND1,SLC39A14,CXCL8,CD40,CCL20,MAFF,CSF3,VEPH1,BIRC3,TNFSF15,CXCL2,ARNTL2,IRF1,CXCL3,PLA2G4A,CX3CL1,MAP3K8,GSAP,TNFAIP3,AHI1
GO:0048247	Lymphocyte chemotaxis	3	38	1.5	0.54	0.0226	9913.ENSBTAP00000024371,9913.ENSBTAP00000028430,9913.ENSBTAP00000057004	CXCL16,CCL20,CX3CL1
GO:1900015	Regulation of cytokine production involved in inflammatory response	3	40	1.47	0.53	0.0251	9913.ENSBTAP00000009062,9913.ENSBTAP00000015041,9913.ENSBTAP00000019865	NOS2,ZC3H12A,IL6
GO:1903003	Positive regulation of protein deubiquitination	2	6	2.12	0.55	0.0251	9913.ENSBTAP00000015041,9913.ENSBTAP00000016836	ZC3H12A,TNIP1
GO:0051247	Positive regulation of protein metabolic process	11	1206	0.56	0.36	0.0262	9913.ENSBTAP00000015041,9913.ENSBTAP00000016836,9913.ENSBTAP00000018774,9913.ENSBTAP00000019865,9913.ENSBTAP00000022183,9913.ENSBTAP00000027630,9913.ENSBTAP00000028610,9913.ENSBTAP00000034604,9913.ENSBTAP00000036310,9913.ENSBTAP00000072359,9913.ENSBTAP00000072859	ZC3H12A,TNIP1,PTGS2,IL6,NFKBIA,CD40,CSF3,BIRC3,TNFSF15,GSAP,TNFAIP3
GO:0032675	Regulation of interleukin-6 production	4	110	1.16	0.49	0.027	9913.ENSBTAP00000009062,9913.ENSBTAP00000015041,9913.ENSBTAP00000019865,9913.ENSBTAP00000072859	NOS2,ZC3H12A,IL6,TNFAIP3
GO:0043124	Negative regulation of I-kappaB kinase/NF-kappaB signaling	3	42	1.45	0.51	0.0273	9913.ENSBTAP00000015041,9913.ENSBTAP00000016836,9913.ENSBTAP00000072859	ZC3H12A,TNIP1,TNFAIP3
GO:1901841	Regulation of high voltage-gated calcium channel activity	2	7	2.06	0.52	0.0298	9913.ENSBTAP00000011390,9913.ENSBTAP00000018501	PDE4B,RRAD
GO:0002224	Toll-like receptor signaling pathway	3	46	1.41	0.48	0.0335	9913.ENSBTAP00000016836,9913.ENSBTAP00000022183,9913.ENSBTAP00000027630	TNIP1,NFKBIA,CD40
GO:0048584	Positive regulation of response to stimulus	13	1700	0.48	0.33	0.0335	9913.ENSBTAP00000011390,9913.ENSBTAP00000014591,9913.ENSBTAP00000015041,9913.ENSBTAP00000018774,9913.ENSBTAP00000019865,9913.ENSBTAP00000022183,9913.ENSBTAP00000025599,9913.ENSBTAP00000026275,9913.ENSBTAP00000027630,9913.ENSBTAP00000028430,9913.ENSBTAP00000028610,9913.ENSBTAP00000057004,9913.ENSBTAP00000072859	PDE4B,NFKBIZ,ZC3H12A,PTGS2,IL6,NFKBIA,SLC39A14,CXCL8,CD40,CCL20,CSF3,CX3CL1,TNFAIP3
GO:0050776	Regulation of immune response	8	664	0.68	0.38	0.0335	9913.ENSBTAP00000011390,9913.ENSBTAP00000014591,9913.ENSBTAP00000015041,9913.ENSBTAP00000016836,9913.ENSBTAP00000022183,9913.ENSBTAP00000027630,9913.ENSBTAP00000041732,9913.ENSBTAP00000072859	PDE4B,NFKBIZ,ZC3H12A,TNIP1,NFKBIA,CD40,IRF1,TNFAIP3
GO:0051090	Regulation of DNA-binding transcription factor activity	6	347	0.84	0.41	0.0335	9913.ENSBTAP00000015041,9913.ENSBTAP00000019865,9913.ENSBTAP00000022183,9913.ENSBTAP00000027630,9913.ENSBTAP00000028610,9913.ENSBTAP00000072859	ZC3H12A,IL6,NFKBIA,CD40,CSF3,TNFAIP3
GO:1902105	Regulation of leukocyte differentiation	5	222	0.95	0.43	0.0335	9913.ENSBTAP00000009759,9913.ENSBTAP00000014591,9913.ENSBTAP00000015041,9913.ENSBTAP00000022199,9913.ENSBTAP00000041732	TNFRSF11B,NFKBIZ,ZC3H12A,SLAMF8,IRF1
GO:0001775	Cell activation	7	507	0.74	0.38	0.0366	9913.ENSBTAP00000007904,9913.ENSBTAP00000012939,9913.ENSBTAP00000019865,9913.ENSBTAP00000026275,9913.ENSBTAP00000027630,9913.ENSBTAP00000041732,9913.ENSBTAP00000057004	NFKB2,CXCL5,IL6,CXCL8,CD40,IRF1,CX3CL1
GO:0050864	Regulation of B cell activation	4	130	1.09	0.42	0.0452	9913.ENSBTAP00000019865,9913.ENSBTAP00000022199,9913.ENSBTAP00000027630,9913.ENSBTAP00000072859	IL6,SLAMF8,CD40,TNFAIP3
GO:0001817	Regulation of cytokine production	7	535	0.72	0.35	0.0494	9913.ENSBTAP00000009062,9913.ENSBTAP00000011390,9913.ENSBTAP00000015041,9913.ENSBTAP00000019865,9913.ENSBTAP00000027630,9913.ENSBTAP00000041732,9913.ENSBTAP00000072859	NOS2,PDE4B,ZC3H12A,IL6,CD40,IRF1,TNFAIP3
GO:0032101	Regulation of response to external stimulus	8	710	0.65	0.34	0.0494	9913.ENSBTAP00000014591,9913.ENSBTAP00000015041,9913.ENSBTAP00000016836,9913.ENSBTAP00000018774,9913.ENSBTAP00000019865,9913.ENSBTAP00000022183,9913.ENSBTAP00000026275,9913.ENSBTAP00000072859	NFKBIZ,ZC3H12A,TNIP1,PTGS2,IL6,NFKBIA,CXCL8,TNFAIP3

[truncated: 16 more sheets: Table S11., Table S12., Table S13., Table S14., Table S15., Table S16., Table S17., Table S18., Table S19., Table S20., Table S21., Table S22., Table S23., Table S24., Table S25., Table S26.]
